# Supplementary material for: MAVS phosphorylation acts as a cellular stress sensor that modulates antiviral immunity
Source: iScience. 2025 Jul 31;28(9):113256. doi: 10.1016/j.isci.2025.113256 (PMC12362409; doi:10.1016/j.isci.2025.113256)
Supplement: Table S1. Excel file related proteomic identification of MAVS phosphorylation sites [file mmc2.xlsx]

## Sheet: Proteins
Accession	Description	Coverage [%]	# Peptides	# PSMs	# AAs	MW [kDa]	calc. pI	Score Sequest HT: Sequest HT	Gene Symbol	Abundance Ratio: (ASK) / (minus)	Abundances (Scaled): F4: Sample, ASK	Abundances (Scaled): F3: Sample, minus	Abundance: F4: Sample, ASK	Abundance: F3: Sample, minus	Abundances (Normalized): F4: Sample, ASK	Abundances (Normalized): F3: Sample, minus	Modifications
P12277	Creatine kinase B-type OS=Homo sapiens OX=9606 GN=CKB PE=1 SV=1	80	25	927	381	42.6	5.59	3129.48	CKB	1.051	99.5	100.5	4.45298e+09	4.47923e+09	4.45298e+09	4.49772e+09	Met-loss [N-Term]
	Annotated Sequence	Modifications	# PSMs	Positions in Master Proteins	Modifications in Master Proteins	# Missed Cleavages	Theo. MH+ [Da]	Abundance Ratio: (ask) / (minus)	Abundances (Scaled): F4: Sample, ask	Abundances (Scaled): F3: Sample, minus	Abundances (Normalized): F4: Sample, ask	Abundances (Normalized): F3: Sample, minus	XCorr (by Search Engine): Sequest HT	Top Apex RT [min]
	[K].RGTGGVDTAAVGGVFDVSNADRLGFSEVELVQMVVDGVK.[L]		6	P12277 [320-358]		2	3950.99	2.708	146.1	53.9	4.55065e+06	1.68072e+06	10.39	143.99
	[K].RGTGGVDTAAVGGVFDVSNADRLGFSEVELVQMVVDGVK.[L]	1xOxidation [M33]	3	P12277 [320-358]		2	3966.99	2.548	143.6	56.4	789589	309853	7.66	139.27
	[R].GTGGVDTAAVGGVFDVSNADRLGFSEVELVQMVVDGVK.[L]		2	P12277 [321-358]		1	3794.89	2.005	133.5	66.5	557865	278170	4.58	152.09
	[K].STPSGFTLDDVIQTGVDNPGHPYIMTVGCVAGDEESYEVFKDLFDPIIEDR.[H]	1xCarbamidomethyl [C29]; 1xOxidation [M25]	19	P12277 [46-96]		1	5661.62	1.96	132.4	67.6	6.36168e+06	3.24536e+06	6.69	156.98
	[K].SKDYEFMWNPHLGYILTCPSNLGTGLR.[A]	1xCarbamidomethyl [C18]	1	P12277 [266-292]		1	3169.52	1.759	127.5	72.5	3.64389e+06	2.07168e+06	5.04	108.71
	[K].SMTEAEQQQLIDDHFLFDKPVSPLLLASGMAR.[D]	1xOxidation [M]	55	P12277 [178-209]		0	3603.78	1.475	119.2	80.8	9.75784e+07	6.61461e+07	6.66	116.37
	[K].LLIEMEQR.[L]	1xOxidation [M5]	23	P12277 [359-366]		0	1047.55	1.375	115.8	84.2	5.81212e+07	4.22705e+07	1.55	37.88
	[K].FSEVLKR.[L]		3	P12277 [308-314]		1	878.509	1.356	115.1	84.9	17556462	1.29495e+07	2.4	25.2
	[R].FPAEDEFPDLSAHNNHMAK.[V]	1xOxidation [M17]	24	P12277 [14-32]		0	2185.96	1.33	114.2	85.8	4.13903e+07	3.11188e+07	3.85	61.27
	[K].SMTEAEQQQLIDDHFLFDKPVSPLLLASGMAR.[D]		15	P12277 [178-209]		0	3587.79	1.215	109.7	90.3	2.31073e+08	1.90142e+08	8.62	117.46
	[K].LRFPAEDEFPDLSAHNNHMAK.[V]	1xOxidation [M19]	23	P12277 [12-32]		1	2455.15	1.211	109.5	90.5	7.30043e+07	6.02995e+07	5.54	70.46
	[K].LRFPAEDEFPDLSAHNNHMAK.[V]		11	P12277 [12-32]		1	2439.15	1.191	108.7	91.3	66464887	5.58215e+07	5.67	73.24
	[R].LEQGQAIDDLMPAQK.[-]	1xOxidation [M11]	49	P12277 [367-381]		0	1672.82	1.188	108.6	91.4	2.45791e+07	2.0693e+07	4.57	68.42
	[K].TDLNPDNLQGGDDLDPNYVLSSR.[V]		12	P12277 [108-130]		0	2518.17	1.134	106.3	93.7	218685408	1.9288e+08	5.92	88.77
	[R].LGFSEVELVQMVVDGVK.[L]		110	P12277 [342-358]		0	1848.98	1.092	104.4	95.6	1.74728e+08	1.59971e+08	3.75	138.57
	[R].LEQGQAIDDLMPAQK.[-]		18	P12277 [367-381]		0	1656.83	1.064	103.1	96.9	173462609	1.63083e+08	3.46	69.75
	[R].FCTGLTQIETLFK.[S]	1xCarbamidomethyl [C2]	13	P12277 [253-265]		0	1557.8	1.063	103	97	2.92153e+08	2.74883e+08	2.99	112.91
	[K].TFLVWVNEEDHLR.[V]		40	P12277 [224-236]		0	1657.83	1.051	102.5	97.5	3.66667e+08	3.49003e+08	3.31	89.65
	[K].DYEFMWNPHLGYILTCPSNLGTGLR.[A]	1xCarbamidomethyl [C16]	16	P12277 [268-292]		0	2954.4	1.027	101.3	98.7	1.66575e+08	1.62145e+08	6.48	122.62
	[K].FSEVLK.[R]		8	P12277 [308-313]		0	722.408	0.995	99.7	100.3	304216751	3.0576e+08	1.17	32.72
	[K].LLIEMEQR.[L]		13	P12277 [359-366]		0	1031.56	0.964	98.2	101.8	299865920	3.1115e+08	2.31	58.03
	[K].RGTGGVDTAAVGGVFDVSNADR.[L]		37	P12277 [320-341]		1	2121.03	0.959	97.9	102.1	1.98856e+08	2.07423e+08	3.57	69.62
	[K].LAVEALSSLDGDLAGR.[Y]		65	P12277 [157-172]		0	1586.84	0.954	97.6	102.4	3.02747e+08	3.17384e+08	3.86	92.86
	[K].STPSGFTLDDVIQTGVDNPGHPYIMTVGCVAGDEESYEVFK.[D]	1xCarbamidomethyl [C29]	17	P12277 [46-86]		0	4432.03	0.941	97	103	1.87047e+07	1.98759e+07	6.88	124.18
	[R].FPAEDEFPDLSAHNNHMAK.[V]		18	P12277 [14-32]		0	2169.97	0.922	95.9	104.1	66530246	7.21958e+07	6.27	65.62
	[-].MPFSNSHNALK.[L]	1xMet-loss [N-Term]	12	P12277 [1-11]	P12277 1xMet-loss [N-Term]	0	1114.56	0.916	95.6	104.4	366091676	3.99845e+08	3.48	16.48
	[R].GTGGVDTAAVGGVFDVSNADR.[L]		11	P12277 [321-341]		0	1964.93	0.913	95.5	104.5	36846192	4.03435e+07	5.6	78.71
	[K].LPNLGK.[H]		2	P12277 [299-304]		0	641.398	0.901	94.8	105.2	2.90144e+06	3.2218e+06	1.62	28.26
	[K].DLFDPIIEDR.[H]		9	P12277 [87-96]		0	1232.62	0.895	94.5	105.5	2.0491e+08	2.28851e+08	2.61	92.02
	[R].LGFSEVELVQMVVDGVK.[L]	1xOxidation [M11]	133	P12277 [342-358]		0	1864.97	0.885	93.9	106.1	2.19231e+07	2.47712e+07	4.37	127.08
	[K].STPSGFTLDDVIQTGVDNPGHPYIMTVGCVAGDEESYEVFKDLFDPIIEDR.[H]	1xCarbamidomethyl [C29]	4	P12277 [46-96]		1	5645.63	0.868	92.9	107.1	45631640	5.25676e+07	6.58	157.87
	[K].VLTPELYAELR.[A]		15	P12277 [33-43]		0	1303.73	0.811	89.5	110.5	3.93101e+08	4.8497e+08	2.65	82.72
	[R].GFCLPPHCSR.[G]	2xCarbamidomethyl [C3; C8]	93	P12277 [139-148]		0	1230.55	0.73	84.4	115.6	147719088	2.02485e+08	1.86	36.75
	[K].SMTEAEQQQLIDDHFLFDKPVSPLLLASGMAR.[D]	2xOxidation [M2; M30]	11	P12277 [178-209]		0	3619.78	0.714	83.3	116.7	5.26119e+06	7.36723e+06	5.75	108.1
	[K].DYEFMWNPHLGYILTCPSNLGTGLR.[A]	1xCarbamidomethyl [C16]; 1xOxidation [M5]	36	P12277 [268-292]		0	2970.39	0.646	78.5	121.5	1.97306e+07	3.05211e+07	6.01	116.97
Q15233	Non-POU domain-containing octamer-binding protein OS=Homo sapiens OX=9606 GN=NONO PE=1 SV=4	65	31	919	471	54.2	8.95	2587.28	NONO	1.026	96.8	103.2	7.19951e+09	7.63972e+09	7.19957e+09	7.6713e+09	Phospho [T450(100)]
	Annotated Sequence	Modifications	# PSMs	Positions in Master Proteins	Modifications in Master Proteins	# Missed Cleavages	Theo. MH+ [Da]	Abundance Ratio: (ask) / (minus)	Abundances (Scaled): F4: Sample, ask	Abundances (Scaled): F3: Sample, minus	Abundances (Normalized): F4: Sample, ask	Abundances (Normalized): F3: Sample, minus	XCorr (by Search Engine): Sequest HT	Top Apex RT [min]
	[K].QLELRQEEERR.[R]		1	Q15233 [339-349]		2	1485.78	5.812	170.6	29.4	1.05816e+06	182076	2.51	22.51
	[R].RMEELHNQEVQKR.[K]	1xOxidation [M2]	1	Q15233 [325-337]		2	1712.85	2.567	143.9	56.1	99699.4	38834.7	2.22	9.7
	[R].RMEELHNQEVQKR.[K]		3	Q15233 [325-337]		2	1696.85	2.438	141.8	58.2	2.47576e+06	1.01541e+06	4.06	14.24
	[R].QQEGFKGTFPDAR.[E]		6	Q15233 [366-378]		1	1480.72	2.357	140.4	59.6	2.13612e+07	9.06102e+06	3.09	42.45
	[K].QLELRQEEER.[R]		3	Q15233 [339-348]		1	1329.68	2.327	139.9	60.1	25100609	1.07849e+07	2.21	26.46
	[R].LFVGNLPPDITEEEMR.[K]	1xOxidation [M15]	45	Q15233 [76-91]		0	1875.92	2.234	138.2	61.8	3.78913e+07	1.69578e+07	3.66	85.97
	[R].CSEGSFLLTTFPRPVTVEPMDQLDDEEGLPEKLVIK.[N]	1xCarbamidomethyl [C1]	8	Q15233 [208-243]		1	4090.04	2.013	133.6	66.4	3.73724e+07	1.85698e+07	8.08	119.27
	[R].LFVGNLPPDITEEEMR.[K]		45	Q15233 [76-91]		0	1859.92	1.962	132.5	67.5	1.03067e+08	5.25305e+07	4.05	92.22
	[R].RMEELHNQEVQK.[R]	1xOxidation [M2]	9	Q15233 [325-336]		1	1556.75	1.94	132	68	1.96037e+07	1.01073e+07	3.93	10.91
	[K].AGEVFIHKDK.[G]		11	Q15233 [100-109]		1	1143.62	1.877	130.5	69.5	8.68547e+07	4.62674e+07	2.67	16.83
	[K].ALIEMEK.[Q]	1xOxidation [M5]	16	Q15233 [273-279]		0	849.439	1.775	127.9	72.1	3.0006e+07	1.69026e+07	1.38	21.61
	[R].HEHQVMLMR.[Q]	1xOxidation [M]	24	Q15233 [305-313]		0	1196.57	1.595	122.9	77.1	8.47041e+07	5.31067e+07	1.95	17.27
	[R].GAMPPAPVPAGTPAPPGPATMMPDGTLGLTPPTTER.[F]		16	Q15233 [399-434]		0	3451.71	1.426	117.6	82.4	27096729	1.90006e+07	4.81	99.88
	[K].LEMEMEAAR.[H]	1xOxidation [M]	62	Q15233 [296-304]		0	1095.48	1.404	116.8	83.2	5.66788e+07	4.03731e+07	2.04	26.99
	[R].LFVGNLPPDITEEEMRK.[L]	1xOxidation [M15]	24	Q15233 [76-92]		1	2004.01	1.35	114.9	85.1	2.71894e+07	2.0147e+07	4.09	77.84
	[R].MGQMAMGGAMGINNR.[G]	2xOxidation [M4; M]	39	Q15233 [384-398]		0	1570.66	1.295	112.9	87.1	6.56874e+07	5.07236e+07	2.74	40.06
	[R].CSEGSFLLTTFPRPVTVEPMDQLDDEEGLPEKLVIK.[N]	1xCarbamidomethyl [C1]; 1xOxidation [M20]	4	Q15233 [208-243]		1	4106.03	1.273	112	88	2.20499e+06	1.73247e+06	7.51	112.28
	[R].HEHQVMLMR.[Q]	2xOxidation [M6; M8]	3	Q15233 [305-313]		0	1212.56	1.189	108.6	91.4	2.81587e+06	2.36887e+06	2.1	11.78
	[R].MEELHNQEVQK.[R]	1xOxidation [M1]	6	Q15233 [326-336]		0	1400.65	1.146	106.8	93.2	7.6115e+06	6.64213e+06	2.21	14.27
	[K].LEMEMEAAR.[H]	2xOxidation [M3; M5]	10	Q15233 [296-304]		0	1111.48	1.137	106.4	93.6	1.06424e+06	935730	1.95	13.33
	[R].MGQMAMGGAMGINNR.[G]	1xOxidation [M]	83	Q15233 [384-398]		0	1554.66	1.087	104.2	95.8	7.14681e+08	6.57482e+08	4.03	50.72
	[K].TFNLEK.[Q]		7	Q15233 [6-11]		0	751.398	1.057	102.8	97.2	467710816	4.42518e+08	1.22	31.73
	[R].AAPGAEFAPNK.[R]		12	Q15233 [457-467]		0	1072.54	1.049	102.4	97.6	287177150	2.73632e+08	2.22	31.64
	[R].FAQPGSFEYEYAMR.[W]	1xOxidation [M13]	55	Q15233 [257-270]		0	1711.74	1.049	102.4	97.6	56039505	5.34399e+07	2.83	68.75
	[R].TLAEIAK.[AV]		4	Q8WXF1 [128-134]; Q15233 [120-126]		0	745.445	1.028	101.4	98.6	333292000	3.24199e+08	1.75	26.5
	[R].FGQAATMEGIGAIGGTPPAFNR.[A]	1xPhospho [T16(100)]	3	Q15233 [435-456]	Q15233 1xPhospho [T450(100)]	0	2243.03	1.026	101.3	98.7	3.96935e+06	3.86729e+06	5.16	93.72
	[R].FGQAATMEGIGAIGGTPPAFNR.[A]	1xOxidation [M7]	30	Q15233 [435-456]		0	2179.06	1.006	100.3	99.7	3.97351e+07	3.94864e+07	5.65	81.26
	[K].VELDNMPLR.[G]	1xOxidation [M6]	39	Q15233 [127-135]		0	1102.56	1.005	100.3	99.7	1.29507e+08	1.28834e+08	2.11	56.85
	[R].FACHSASLTVR.[N]	1xCarbamidomethyl [C3]	25	Q15233 [143-153]		0	1248.62	0.996	99.8	100.2	4.45939e+08	4.47589e+08	3.39	31.68
	[R].CSEGSFLLTTFPRPVTVEPMDQLDDEEGLPEK.[L]	1xCarbamidomethyl [C1]	31	Q15233 [208-239]		0	3636.71	0.992	99.6	100.4	1.78692e+08	1.80067e+08	7.11	112.16
	[K].GIVEFSGKPAAR.[K]		15	Q15233 [191-202]		0	1231.68	0.98	99	101	411611200	4.20054e+08	3.27	37.78
	[K].GTFPDAR.[E]		10	Q15233 [372-378]		0	763.373	0.968	98.4	101.6	128551672	1.32781e+08	1.34	23.71
	[R].QQEEMMR.[R]	1xOxidation [M]	4	Q15233 [358-364]		0	967.397	0.952	97.6	102.4	1.44303e+06	1.51501e+06	1.85	9.78
	[R].FAQPGSFEYEYAMR.[W]		10	Q15233 [257-270]		0	1695.75	0.95	97.4	102.6	2.66922e+08	2.80999e+08	3.5	78.61
	[R].AAPGAEFAPNKR.[R]		11	Q15233 [457-468]		1	1228.64	0.941	97	103	123405705	1.31169e+08	3.45	25.27
	[R].NLPQYVSNELLEEAFSVFGQVER.[A]		10	Q15233 [154-176]		0	2668.33	0.928	96.3	103.7	2.49933e+08	2.69273e+08	4.99	159.46
	[R].FGQAATMEGIGAIGGTPPAFNR.[A]		25	Q15233 [435-456]		0	2163.07	0.919	95.8	104.2	1.79257e+08	1.95147e+08	5.76	89.33
	[R].HEHQVMLMR.[Q]		15	Q15233 [305-313]		0	1180.57	0.917	95.7	104.3	332899934	3.62864e+08	2.18	22.29
	[K].VELDNMPLR.[G]		10	Q15233 [127-135]		0	1086.56	0.883	93.8	106.2	372356083	4.21691e+08	1.75	60.84
	[K].ALIEMEK.[Q]		8	Q15233 [273-279]		0	833.444	0.857	92.3	107.7	382079424	4.4562e+08	1.33	40.47
	[R].AVVIVDDR.[G]		7	P23246 [400-407]; Q15233 [177-184]		0	886.499	0.854	92.1	107.9	488038774	5.71567e+08	2.06	32.71
	[R].LFVGNLPPDITEEEMRK.[L]		22	Q15233 [76-92]		1	1988.02	0.814	89.7	110.3	5.5173e+07	6.77932e+07	3.57	82.06
	[R].MGQMAMGGAMGINNR.[G]		22	Q15233 [384-398]		0	1538.67	0.809	89.4	110.6	61526456	7.60934e+07	2.89	59.15
	[K].LEMEMEAAR.[H]		22	Q15233 [296-304]		0	1079.49	0.808	89.4	110.6	290637371	3.59573e+08	2.41	44.42
	[R].GAMPPAPVPAGTPAPPGPATMMPDGTLGLTPPTTER.[F]	1xOxidation [M]	29	Q15233 [399-434]		0	3467.7	0.781	87.7	112.3	1.09352e+07	1.40053e+07	5.42	96.22
	[R].MEELHNQEVQK.[R]		7	Q15233 [326-336]		0	1384.65	0.759	86.3	113.7	113555768	1.49699e+08	3.44	19.9
	[K].AGEVFIHK.[D]		5	Q15233 [100-107]		0	900.494	0.753	85.9	114.1	160405888	2.13033e+08	2.39	24.31
	[R].CSEGSFLLTTFPRPVTVEPMDQLDDEEGLPEK.[L]	1xCarbamidomethyl [C1]; 1xOxidation [M20]	40	Q15233 [208-239]		0	3652.7	0.737	84.9	115.1	1.77558e+07	2.40926e+07	6.44	104.63
	[R].MEELHNQEVQKR.[K]		3	Q15233 [326-337]		1	1540.75	0.634	77.6	122.4	365123492	5.76322e+08	3.55	16.4
	[R].RMEELHNQEVQK.[R]		14	Q15233 [325-336]		1	1540.75	0.633	77.5	122.5	3.72753e+08	5.88719e+08	3.57	16.4
	[R].QQEEMMR.[R]		3	Q15233 [358-364]		0	951.402	0.55	70.9	129.1	6493577	1.18171e+07	1.26	16.45
	[R].MEELHNQEVQKR.[K]	1xOxidation [M1]	1	Q15233 [326-337]		1	1556.75	0.146	25.4	174.6	69138.6	474468	2.25	11.84
	[R].GAMPPAPVPAGTPAPPGPATMMPDGTLGLTPPTTER.[F]	2xOxidation [M21; M22]	1	Q15233 [399-434]		0	3483.7						3.65
P49773	Adenosine 5'-monophosphoramidase HINT1 OS=Homo sapiens OX=9606 GN=HINT1 PE=1 SV=2	85	10	797	126	13.8	6.95	3620.43	HINT1	1.006	96.9	103.1	3.39391e+09	3.59592e+09	3.39391e+09	3.61077e+09	Met-loss+Acetyl [N-Term]
	Annotated Sequence	Modifications	# PSMs	Positions in Master Proteins	Modifications in Master Proteins	# Missed Cleavages	Theo. MH+ [Da]	Abundance Ratio: (ask) / (minus)	Abundances (Scaled): F4: Sample, ask	Abundances (Scaled): F3: Sample, minus	Abundances (Normalized): F4: Sample, ask	Abundances (Normalized): F3: Sample, minus	XCorr (by Search Engine): Sequest HT	Top Apex RT [min]
	[K].HISQISVAEDDDESLLGHLMIVGKK.[C]	1xOxidation [M20]	3	P49773 [59-83]		1	2750.4	1.692	125.7	74.3	3.62678e+06	2.14373e+06	6.09	85.75
	[K].HISQISVAEDDDESLLGHLMIVGKK.[C]		11	P49773 [59-83]		1	2734.41	1.614	123.5	76.5	4.5026e+07	2.78896e+07	5.85	93.56
	[K].IIFEDDRCLAFHDISPQAPTHFLVIPK.[K]	1xCarbamidomethyl [C8]	6	P49773 [31-57]		1	3179.63	1.301	113.1	86.9	136044472	1.04596e+08	6.34	100.57
	[K].KHISQISVAEDDDESLLGHLMIVGK.[K]		2	P49773 [58-82]		1	2734.41	1.3	113	87	14329278	1.10227e+07	3.71	92.83
	[R].MVVNEGSDGGQSVYHVHLHVLGGR.[Q]	1xOxidation [M1]	29	P49773 [96-119]		0	2563.25	1.249	111.1	88.9	5.55147e+07	4.44484e+07	7.65	58.62
	[K].CAADLGLNK.[G]	1xCarbamidomethyl [C1]	10	P49773 [84-92]		0	961.477	1.11	105.2	94.8	5.36203e+08	4.83011e+08	2.74	30.75
	[K].AQVARPGGDTIFGK.[I]		15	P49773 [8-21]		0	1416.76	1.006	100.3	99.7	776271023	7.71405e+08	3.87	43.52
	[K].HISQISVAEDDDESLLGHLMIVGK.[K]		607	P49773 [59-82]		0	2606.31	0.907	95.1	104.9	2.65564e+08	2.9266e+08	4.8	101.47
	[-].MADEIAK.[A]	1xMet-loss+Acetyl [N-Term]	2	P49773 [1-7]	P49773 1xMet-loss+Acetyl [N-Term]	0	688.351	0.887	94	106	12815083	1.44518e+07	2.37	26.55
	[K].IIFEDDR.[C]		7	P49773 [31-37]		0	907.452	0.873	93.2	106.8	5.04304e+08	5.77885e+08	1.84	44.04
	[R].MVVNEGSDGGQSVYHVHLHVLGGR.[Q]		31	P49773 [96-119]		0	2547.25	0.823	90.3	109.7	3.77251e+08	4.58281e+08	5.45	63.76
	[R].CLAFHDISPQAPTHFLVIPK.[K]	1xCarbamidomethyl [C1]	20	P49773 [38-57]		0	2291.2	0.814	89.7	110.3	630132107	7.7429e+08	6.74	90.22
	[K].HISQISVAEDDDESLLGHLMIVGK.[K]	1xOxidation [M20]	54	P49773 [59-82]		0	2622.31	0.757	86.1	113.9	3.68291e+07	4.86833e+07	6.55	92.68
Q16576	Histone-binding protein RBBP7 OS=Homo sapiens OX=9606 GN=RBBP7 PE=1 SV=1	76	22	754	425	47.8	5.05	2662.35	RBBP7	1.04	94.9	105.1	2.87195e+08	3.16704e+08	2.87195e+08	3.18012e+08
	Annotated Sequence	Modifications	# PSMs	Positions in Master Proteins	Modifications in Master Proteins	# Missed Cleavages	Theo. MH+ [Da]	Abundance Ratio: (ask) / (minus)	Abundances (Scaled): F4: Sample, ask	Abundances (Scaled): F3: Sample, minus	Abundances (Normalized): F4: Sample, ask	Abundances (Normalized): F3: Sample, minus	XCorr (by Search Engine): Sequest HT	Top Apex RT [min]
	[K].KNTPFLYDLVMTHALQWPSLTVQWLPEVTKPEGK.[D]		1	Q16576 [25-58]; Q16576-2 [69-102]		1	3967.08	2.012	133.6	66.4	394002	195853	3.05	144.91
	[R].YMPQNPHIIATK.[T]	1xOxidation [M2]	29	Q16576 [131-142]; Q16576-2 [175-186]		0	1428.73	1.756	127.4	72.6	7.18525e+07	4.09068e+07	2.98	33.8
	[K].LMIWDTR.[S]	1xOxidation [M2]	56	Q16576 [251-257]; Q09028-2 [251-257]; Q09028 [252-258]; Q16576-2 [295-301]		0	950.476	1.55	121.6	78.4	2.06737e+08	1.33377e+08	1.43	62.05
	[K].EMFEDTVEER.[V]	1xOxidation [M2]	57	Q16576 [5-14]		0	1300.54	1.266	111.7	88.3	4.72709e+07	3.73408e+07	1.48	39.43
	[K].AIFTGHSAVVEDVAWHLLHESLFGSVADDQK.[L]		30	Q16576 [220-250]; Q16576-2 [264-294]		0	3378.68	1.155	107.2	92.8	1.37921e+08	1.19433e+08	9.98	134.13
	[R].VHIPNDDAQFDASHCDSDKGEFGGFGSVTGK.[I]	1xCarbamidomethyl [C15]	36	Q16576 [83-113]; Q16576-2 [127-157]		1	3294.44	1.14	106.6	93.4	2.38687e+08	2.09305e+08	6.41	70.19
	[K].NTPFLYDLVMTHALQWPSLTVQWLPEVTKPEGK.[D]		10	Q16576 [26-58]; Q16576-2 [70-102]		0	3838.99	1.136	106.4	93.6	98066218	8.63042e+07	6.64	158.55
	[R].RLNVWDLSK.[I]		14	Q16576 [340-348]; Q09028-2 [340-348]; Q09028 [341-349]; Q16576-2 [384-392]		1	1130.63	1.094	104.5	95.5	393600504	3.59873e+08	2.52	61.53
	[K].DEIFQVHWSPHNETILASSGTDRR.[L]		13	Q16576 [317-340]; Q16576-2 [361-384]		1	2795.35	1.043	102.1	97.9	1.33729e+08	1.28205e+08	6.16	78.55
	[K].TPSSDVLVFDYTKHPAKPDPSGECNPDLR.[L]	1xCarbamidomethyl [C24]	10	Q16576 [143-171]; Q16576-2 [187-215]		1	3242.54	1	100	100	135325466	1.3531e+08	7.14	67.64
	[R].SNTTSKPSHLVDAHTAEVNCLSFNPYSEFILATGSADK.[T]	1xCarbamidomethyl [C20]	15	Q16576 [258-295]; Q16576-2 [302-339]		0	4108.96	0.917	95.7	104.3	89048425	9.7093e+07	8.29	99.58
	[K].DEIFQVHWSPHNETILASSGTDR.[R]		15	Q16576 [317-339]; Q16576-2 [361-383]		0	2639.25	0.905	95	105	2.4507e+08	2.70893e+08	7.7	84.88
	[K].EGYGLSWNSNLSGHLLSASDDHTVCLWDINAGPK.[E]	1xCarbamidomethyl [C25]	86	Q16576 [178-211]; Q16576-2 [222-255]		0	3713.73	0.893	94.3	105.7	1.67296e+08	1.87384e+08	8.22	110.31
	[R].LNVWDLSK.[I]		13	Q16576 [341-348]; Q09028-2 [341-348]; Q09028 [342-349]; Q16576-2 [385-392]		0	974.531	0.885	93.9	106.1	277019019	3.13056e+08	2.39	76.19
	[K].IGEEQSAEDAEDGPPELLFIHGGHTAK.[I]		17	Q16576 [349-375]; Q16576-2 [393-419]		0	2847.34	0.861	92.5	107.5	4.52187e+08	5.25031e+08	8.37	77.61
	[K].EMFEDTVEER.[V]		13	Q16576 [5-14]		0	1284.54	0.855	92.2	107.8	239924080	2.80671e+08	2.34	51.51
	[K].TVALWDLR.[N]		14	Q16576 [296-303]; Q09028-2 [296-303]; Q09028 [297-304]; Q16576-2 [340-347]		0	973.547	0.83	90.7	109.3	6.07239e+08	7.31256e+08	1.73	82.24
	[K].LMIWDTR.[S]		13	Q16576 [251-257]; Q09028-2 [251-257]; Q09028 [252-258]; Q16576-2 [295-301]		0	934.481	0.816	89.9	110.1	276577920	3.38865e+08	1.26	71.21
	[K].DYALHWLVLGTHTSDEQNHLVVAR.[V]		201	Q16576 [59-82]; Q16576-2 [103-126]		0	2774.4	0.808	89.4	110.6	2.05486e+08	2.54192e+08	6.71	90.95
	[K].NTPFLYDLVMTHALQWPSLTVQWLPEVTKPEGK.[D]	1xOxidation [M10]	36	Q16576 [26-58]; Q16576-2 [70-102]		0	3854.98	0.807	89.3	110.7	6.21874e+06	7.7086e+06	4.6	144.4
	[R].VINEEYK.[I]		4	Q16576 [15-21]; Q09028-2 [15-21]; Q09028 [16-22]; Q16576-2 [59-65]		0	894.457	0.8	88.9	111.1	5.17527e+07	6.46786e+07	2.34	19.81
	[K].GEFGGFGSVTGK.[I]		5	Q16576 [102-113]; Q16576-2 [146-157]		0	1142.55	0.8	88.9	111.1	133288032	1.66659e+08	2.61	60.17
	[K].HPAKPDPSGECNPDLR.[L]	1xCarbamidomethyl [C11]	24	Q16576 [156-171]; Q16576-2 [200-215]		0	1789.83	0.783	87.8	112.2	2.70765e+08	3.45731e+08	5.17	20.57
	[R].YMPQNPHIIATK.[T]		14	Q16576 [131-142]; Q16576-2 [175-186]		0	1412.74	0.777	87.4	112.6	226204492	2.91281e+08	2.84	41.57
	[K].TPSSDVLVFDYTK.[H]		9	Q16576 [143-155]; Q09028-2 [143-155]; Q09028 [144-156]; Q16576-2 [187-199]		0	1471.73	0.759	86.3	113.7	247479744	3.26064e+08	3.8	79.82
	[R].VHIPNDDAQFDASHCDSDK.[G]	1xCarbamidomethyl [C15]	19	Q16576 [83-101]; Q16576-2 [127-145]		0	2170.91	0.588	74	126	9.82285e+07	1.67146e+08	4.29	40.81
P14866	Heterogeneous nuclear ribonucleoprotein L OS=Homo sapiens OX=9606 GN=HNRNPL PE=1 SV=2	81	30	714	589	64.1	8.22	3069.56	HNRNPL	1.033	101.6	98.4	3.72219e+09	3.58961e+09	3.72238e+09	3.60443e+09
	Annotated Sequence	Modifications	# PSMs	Positions in Master Proteins	Modifications in Master Proteins	# Missed Cleavages	Theo. MH+ [Da]	Abundance Ratio: (ask) / (minus)	Abundances (Scaled): F4: Sample, ask	Abundances (Scaled): F3: Sample, minus	Abundances (Normalized): F4: Sample, ask	Abundances (Normalized): F3: Sample, minus	XCorr (by Search Engine): Sequest HT	Top Apex RT [min]
	[R].YYGGGSEGGRAPK.[R]		1	P14866 [47-59]		1	1298.61	3.657	157.1	42.9	483597	132228	2.63	14.78
	[K].QPAIMPGQSYGLEDGSCSYK.[D]	1xCarbamidomethyl [C17]; 1xOxidation [M5]	20	P14866 [456-475]		0	2203.96	1.757	127.4	72.6	1.47943e+07	8.42173e+06	4.07	61.41
	[R].FSTPEQAAK.[N]		8	P14866 [485-493]		0	978.489	1.515	120.5	79.5	156971184	1.03628e+08	2.12	23.25
	[K].NGVQAMVEFDSVQSAQR.[A]	1xOxidation [M6]	4	P14866 [230-246]		0	1881.88	1.472	119.1	80.9	960918	652973	3.74	60.89
	[R].SVNSVLLFTILNPIYSITTDVLYTICNPCGPVQR.[I]	2xCarbamidomethyl [C26; C29]	2	P14866 [190-223]		0	3868	1.451	118.4	81.6	183547	126516	3.82	163.52
	[R].AITHLNNNFMFGQK.[L]	1xOxidation [M10]	34	P14866 [435-448]		0	1650.81	1.415	117.2	82.8	5.38654e+07	3.80624e+07	3.43	57.69
	[R].RMGPPVGGHR.[R]		1	P14866 [344-353]		1	1063.56	1.367	115.5	84.5	169486	123973	1.53	13.18
	[K].RQALVEFEDVLGACNAVNYAADNQIYIAGHPAFVNYSTSQK.[I]	1xCarbamidomethyl [C14]	8	P14866 [138-178]		1	4544.19	1.262	111.6	88.4	6.41571e+07	5.08506e+07	9.22	114.94
	[K].SKPGAAMVEMADGYAVDR.[A]	1xOxidation [M]	73	P14866 [417-434]		0	1883.86	1.24	110.7	89.3	5.09458e+07	4.10885e+07	3.26	55.58
	[K].LCFSTAQHAS.[-]	1xCarbamidomethyl [C2]	7	P14866 [580-589]		0	1121.5	1.113	105.4	94.6	350212256	3.14559e+08	2.25	36.15
	[K].NPNGPYPYTLK.[L]		11	P14866 [569-579]		0	1263.64	1.101	104.8	95.2	282431072	2.56464e+08	1.69	50.48
	[K].NGVQAMVEFDSVQSAQR.[A]		36	P14866 [230-246]		0	1865.88	1.094	104.5	95.5	4.76333e+07	4.35595e+07	4.97	75.21
	[K].SDALETLGFLNHYQMK.[N]		16	P14866 [553-568]		0	1866.91	1.087	104.2	95.8	2.43007e+08	2.23597e+08	5	95.66
	[K].NDQDTWDYTNPNLSGQGDPGSNPNK.[R]		7	P14866 [278-302]		0	2734.16	1.071	103.4	96.6	55189434	5.15341e+07	5.69	64.53
	[R].MGPPVGGHR.[R]	1xOxidation [M1]	2	P14866 [345-353]		0	923.452	1.068	103.3	96.7	782537	732406	2.54	9.71
	[R].SSSGLLEWESK.[S]		11	P14866 [542-552]		0	1222.6	1.068	103.3	96.7	377440800	3.53468e+08	2.65	66.34
	[R].IQHPSNVLHFFNAPLEVTEENFFEICDELGVK.[R]	1xCarbamidomethyl [C26]	196	P14866 [496-527]		0	3772.83	1.067	103.3	96.7	1.11907e+08	1.04848e+08	7.15	143.02
	[K].NDQDTWDYTNPNLSGQGDPGSNPNKR.[Q]		9	P14866 [278-303]		1	2890.26	1.052	102.5	97.5	2.05519e+08	1.95397e+08	4.78	57.69
	[K].SKPGAAMVEMADGYAVDR.[A]		25	P14866 [417-434]		0	1867.87	1.048	102.3	97.7	211954053	2.02303e+08	3.53	68.18
	[R].QALVEFEDVLGACNAVNYAADNQIYIAGHPAFVNYSTSQK.[I]	1xCarbamidomethyl [C13]	22	P14866 [139-178]		0	4388.09	1.033	101.6	98.4	5.12586e+07	4.96325e+07	8.64	122.46
	[R].GLIDGVVEADLVEALQEFGPISYVVVMPK.[K]	1xOxidation [M27]	8	P14866 [108-136]		0	3103.63	1.016	100.8	99.2	8.32437e+06	8.1959e+06	6.95	161.07
	[K].QPAIMPGQSYGLEDGSCSYK.[D]	1xCarbamidomethyl [C17]	19	P14866 [456-475]		0	2187.97	1.015	100.8	99.2	9.056e+07	8.91864e+07	3.88	69.77
	[R].VFNVFCLYGNVEK.[V]	1xCarbamidomethyl [C6]	13	P14866 [399-411]		0	1588.78	1.014	100.7	99.3	2.71061e+08	2.6736e+08	3.46	104.91
	[R].AITHLNNNFMFGQK.[L]		11	P14866 [435-448]		0	1634.81	1.006	100.3	99.7	2.19111e+08	2.17814e+08	4.37	66.33
	[R].YGPQYGHPPPPPPPPEYGPHADSPVLMVYGLDQSK.[M]		34	P14866 [359-393]		0	3784.81	0.998	99.9	100.1	2.20783e+08	2.21133e+08	7.32	89.17
	[K].ASLNGADIYSGCCTLK.[I]	2xCarbamidomethyl [C12; C13]	15	P14866 [249-264]		0	1729.79	0.966	98.3	101.7	174942013	1.81105e+08	4.68	62.51
	[R].YYGGGSEGGR.[A]		2	P14866 [47-56]		0	1002.43	0.957	97.8	102.2	1.84147e+06	1.92504e+06	2.18	14.01
	[RK].LNVCVSK.[Q]	1xCarbamidomethyl [C4]	2	Q8WVV9 [402-408]; P14866 [449-455]		0	819.439	0.946	97.2	102.8	100331456	1.06109e+08	2.14	26.36
	[K].TDNAGDQHGGGGGGGGGAGAAGGGGGGENYDDPHK.[T]		5	P14866 [63-97]		0	2981.2	0.891	94.2	105.8	48576444	5.45252e+07	8.36	16.4
	[K].TDNAGDQHGGGGGGGGGAGAAGGGGGGENYDDPHKTPASPVVHIR.[G]		6	P14866 [63-107]		1	4038.81	0.884	93.8	106.2	1.88514e+07	2.13256e+07	8.84	38.21
	[R].GLIDGVVEADLVEALQEFGPISYVVVMPK.[K]		11	P14866 [108-136]		0	3087.63	0.855	92.2	107.8	8.23795e+07	9.63721e+07	6.66	161.76
	[K].TPASPVVHIR.[G]		6	P14866 [98-107]		0	1076.62	0.761	86.4	113.6	64689224	8.50133e+07	2.77	31.4
	[K].SDALETLGFLNHYQMK.[N]	1xOxidation [M15]	49	P14866 [553-568]		0	1882.9	0.758	86.3	113.7	6.12948e+07	8.08351e+07	4.79	88.56
	[K].SKPGAAMVEMADGYAVDR.[A]	2xOxidation [M7; M10]	1	P14866 [417-434]		0	1899.86	0.663	79.7	120.3	13815078	2.08343e+07	2.19	47.84
	[K].IEYAKPTR.[L]		6	P14866 [265-272]		0	977.541	0.655	79.1	120.9	15444715	2.35885e+07	2.12	16.16
	[R].QRQPPLLGDHPAEYGGPHGGYHSHYHDEGYGPPPPHYEGR.[R]		1	P14866 [304-343]		1	4459.02	0.643	78.3	121.7	23311320	3.6251e+07	3.12	48.22
	[R].YGPQYGHPPPPPPPPEYGPHADSPVLMVYGLDQSK.[M]	1xOxidation [M27]	25	P14866 [359-393]		0	3800.81	0.641	78.1	121.9	17123084	2.67034e+07	8.49	82.66
	[R].MGPPVGGHR.[R]		5	P14866 [345-353]		0	907.457	0.56	71.8	128.2	9456218	1.68717e+07	2.32	16.33
	[R].QPPLLGDHPAEYGGPHGGYHSHYHDEGYGPPPPHYEGR.[R]		2	P14866 [306-343]		0	4174.86	0.061	11.5	188.5	614553	1.00971e+07	3.03	51.28
Q16576-2	Isoform 2 of Histone-binding protein RBBP7 OS=Homo sapiens OX=9606 GN=RBBP7	76	25	693	469	52.3	5.27	2556.62	RBBP7	0.899	94.8	105.2	4.79204e+09	5.30032e+09	4.79204e+09	5.32239e+09	Met-loss+Acetyl [N-Term]
	Annotated Sequence	Modifications	# PSMs	Positions in Master Proteins	Modifications in Master Proteins	# Missed Cleavages	Theo. MH+ [Da]	Abundance Ratio: (ask) / (minus)	Abundances (Scaled): F4: Sample, ask	Abundances (Scaled): F3: Sample, minus	Abundances (Normalized): F4: Sample, ask	Abundances (Normalized): F3: Sample, minus	XCorr (by Search Engine): Sequest HT	Top Apex RT [min]
	[K].KNTPFLYDLVMTHALQWPSLTVQWLPEVTKPEGK.[D]		1	Q16576 [25-58]; Q16576-2 [69-102]		1	3967.08	2.012	133.6	66.4	394002	195853	3.05	144.91
	[R].YMPQNPHIIATK.[T]	1xOxidation [M2]	29	Q16576 [131-142]; Q16576-2 [175-186]		0	1428.73	1.756	127.4	72.6	7.18525e+07	4.09068e+07	2.98	33.8
	[K].LMIWDTR.[S]	1xOxidation [M2]	56	Q16576 [251-257]; Q09028-2 [251-257]; Q09028 [252-258]; Q16576-2 [295-301]		0	950.476	1.55	121.6	78.4	2.06737e+08	1.33377e+08	1.43	62.05
	[-].MAAEAGVVGAGASPDGDWRDQACGLLLHVHLSSR.[L]	1xCarbamidomethyl [C23]; 1xMet-loss+Acetyl [N-Term]	3	Q16576-2 [1-34]	Q16576-2 1xMet-loss+Acetyl [N-Term]	1	3414.66	1.209	109.5	90.5	4.13077e+06	3.41648e+06	6.45	103.58
	[K].AIFTGHSAVVEDVAWHLLHESLFGSVADDQK.[L]		30	Q16576 [220-250]; Q16576-2 [264-294]		0	3378.68	1.155	107.2	92.8	1.37921e+08	1.19433e+08	9.98	134.13
	[R].VHIPNDDAQFDASHCDSDKGEFGGFGSVTGK.[I]	1xCarbamidomethyl [C15]	36	Q16576 [83-113]; Q16576-2 [127-157]		1	3294.44	1.14	106.6	93.4	2.38687e+08	2.09305e+08	6.41	70.19
	[K].NTPFLYDLVMTHALQWPSLTVQWLPEVTKPEGK.[D]		10	Q16576 [26-58]; Q16576-2 [70-102]		0	3838.99	1.136	106.4	93.6	98066218	8.63042e+07	6.64	158.55
	[R].DQACGLLLHVHLSSR.[L]	1xCarbamidomethyl [C4]	1	Q16576-2 [20-34]		0	1705.88	1.105	105	95	1.16714e+06	1.05578e+06	3.22	68.94
	[R].RLNVWDLSK.[I]		14	Q16576 [340-348]; Q09028-2 [340-348]; Q09028 [341-349]; Q16576-2 [384-392]		1	1130.63	1.094	104.5	95.5	393600504	3.59873e+08	2.52	61.53
	[K].DEIFQVHWSPHNETILASSGTDRR.[L]		13	Q16576 [317-340]; Q16576-2 [361-384]		1	2795.35	1.043	102.1	97.9	1.33729e+08	1.28205e+08	6.16	78.55
	[K].TPSSDVLVFDYTKHPAKPDPSGECNPDLR.[L]	1xCarbamidomethyl [C24]	10	Q16576 [143-171]; Q16576-2 [187-215]		1	3242.54	1	100	100	135325466	1.3531e+08	7.14	67.64
	[R].TVFEDTVEER.[V]		3	Q16576-2 [49-58]		0	1224.57	0.931	96.4	103.6	13599969	1.46087e+07	2.48	47.92
	[R].SNTTSKPSHLVDAHTAEVNCLSFNPYSEFILATGSADK.[T]	1xCarbamidomethyl [C20]	15	Q16576 [258-295]; Q16576-2 [302-339]		0	4108.96	0.917	95.7	104.3	89048425	9.7093e+07	8.29	99.58
	[K].DEIFQVHWSPHNETILASSGTDR.[R]		15	Q16576 [317-339]; Q16576-2 [361-383]		0	2639.25	0.905	95	105	2.4507e+08	2.70893e+08	7.7	84.88
	[K].EGYGLSWNSNLSGHLLSASDDHTVCLWDINAGPK.[E]	1xCarbamidomethyl [C25]	86	Q16576 [178-211]; Q16576-2 [222-255]		0	3713.73	0.893	94.3	105.7	1.67296e+08	1.87384e+08	8.22	110.31
	[R].LNVWDLSK.[I]		13	Q16576 [341-348]; Q09028-2 [341-348]; Q09028 [342-349]; Q16576-2 [385-392]		0	974.531	0.885	93.9	106.1	277019019	3.13056e+08	2.39	76.19
	[-].MAAEAGVVGAGASPDGDWR.[D]	1xMet-loss+Acetyl [N-Term]	2	Q16576-2 [1-19]	Q16576-2 1xMet-loss+Acetyl [N-Term]	0	1727.8	0.884	93.8	106.2	2969550	3.3603e+06	4.53	75.58
	[K].IGEEQSAEDAEDGPPELLFIHGGHTAK.[I]		17	Q16576 [349-375]; Q16576-2 [393-419]		0	2847.34	0.861	92.5	107.5	4.52187e+08	5.25031e+08	8.37	77.61
	[K].TVALWDLR.[N]		14	Q16576 [296-303]; Q09028-2 [296-303]; Q09028 [297-304]; Q16576-2 [340-347]		0	973.547	0.83	90.7	109.3	6.07239e+08	7.31256e+08	1.73	82.24
	[K].LMIWDTR.[S]		13	Q16576 [251-257]; Q09028-2 [251-257]; Q09028 [252-258]; Q16576-2 [295-301]		0	934.481	0.816	89.9	110.1	276577920	3.38865e+08	1.26	71.21
	[K].DYALHWLVLGTHTSDEQNHLVVAR.[V]		201	Q16576 [59-82]; Q16576-2 [103-126]		0	2774.4	0.808	89.4	110.6	2.05486e+08	2.54192e+08	6.71	90.95
	[K].NTPFLYDLVMTHALQWPSLTVQWLPEVTKPEGK.[D]	1xOxidation [M10]	36	Q16576 [26-58]; Q16576-2 [70-102]		0	3854.98	0.807	89.3	110.7	6.21874e+06	7.7086e+06	4.6	144.4
	[R].VINEEYK.[I]		4	Q16576 [15-21]; Q09028-2 [15-21]; Q09028 [16-22]; Q16576-2 [59-65]		0	894.457	0.8	88.9	111.1	5.17527e+07	6.46786e+07	2.34	19.81
	[K].GEFGGFGSVTGK.[I]		5	Q16576 [102-113]; Q16576-2 [146-157]		0	1142.55	0.8	88.9	111.1	133288032	1.66659e+08	2.61	60.17
	[K].HPAKPDPSGECNPDLR.[L]	1xCarbamidomethyl [C11]	24	Q16576 [156-171]; Q16576-2 [200-215]		0	1789.83	0.783	87.8	112.2	2.70765e+08	3.45731e+08	5.17	20.57
	[R].YMPQNPHIIATK.[T]		14	Q16576 [131-142]; Q16576-2 [175-186]		0	1412.74	0.777	87.4	112.6	226204492	2.91281e+08	2.84	41.57
	[K].TPSSDVLVFDYTK.[H]		9	Q16576 [143-155]; Q09028-2 [143-155]; Q09028 [144-156]; Q16576-2 [187-199]		0	1471.73	0.759	86.3	113.7	247479744	3.26064e+08	3.8	79.82
	[R].VHIPNDDAQFDASHCDSDK.[G]	1xCarbamidomethyl [C15]	19	Q16576 [83-101]; Q16576-2 [127-145]		0	2170.91	0.588	74	126	9.82285e+07	1.67146e+08	4.29	40.81
P06744	Glucose-6-phosphate isomerase OS=Homo sapiens OX=9606 GN=GPI PE=1 SV=4	77	37	650	558	63.1	8.32	1707.25	GPI	1.019	99.4	100.6	2.8322e+09	2.85364e+09	2.8322e+09	2.86542e+09	Met-loss+Acetyl [N-Term]
	Annotated Sequence	Modifications	# PSMs	Positions in Master Proteins	Modifications in Master Proteins	# Missed Cleavages	Theo. MH+ [Da]	Abundance Ratio: (ask) / (minus)	Abundances (Scaled): F4: Sample, ask	Abundances (Scaled): F3: Sample, minus	Abundances (Normalized): F4: Sample, ask	Abundances (Normalized): F3: Sample, minus	XCorr (by Search Engine): Sequest HT	Top Apex RT [min]
	[K].EWFLQAAKDPSAVAK.[H]		6	P06744 [227-241]		1	1660.87	2.477	142.5	57.5	1.38235e+07	5.5811e+06	3.42	74.36
	[-].MAALTRDPQFQK.[L]	1xMet-loss+Acetyl [N-Term]	6	P06744 [1-12]	P06744 1xMet-loss+Acetyl [N-Term]	1	1316.7	1.972	132.7	67.3	42860412	2.17304e+07	3.8	51.36
	[R].RLFDANKDR.[F]		6	P06744 [28-36]		2	1134.6	1.809	128.8	71.2	3.50132e+07	1.93557e+07	2.8	17.17
	[R].SNTPILVDGKDVMPEVNK.[V]	1xOxidation [M13]	6	P06744 [107-124]		1	1972.01	1.708	126.1	73.9	7.39626e+06	4.33044e+06	3.14	54.5
	[K].VKEFGIDPQNMFEFWDWVGGR.[Y]		3	P06744 [253-273]		1	2557.2	1.623	123.8	76.2	950031	585257	3.45	142.85
	[R].MLVDLAK.[S]	1xOxidation [M1]	13	P06744 [67-73]		0	805.449	1.578	122.4	77.6	4.47782e+07	2.83689e+07	1.15	39.89
	[K].LTPFMLGALVAMYEHK.[I]		10	P06744 [482-497]		0	1820.94	1.368	115.5	84.5	2.70926e+07	1.98086e+07	3.88	129.37
	[K].MIPCDFLIPVQTQHPIR.[K]	1xCarbamidomethyl [C4]; 1xOxidation [M1]	9	P06744 [401-417]		0	2081.07	1.336	114.4	85.6	7.17318e+06	5.36912e+06	3.29	87.2
	[K].KIEPELDGSAQVTSHDASTNGLINFIK.[Q]		8	P06744 [524-550]		1	2884.47	1.316	113.6	86.4	47435973	3.60421e+07	6.26	85.89
	[K].TITDVINIGIGGSDLGPLMVTEALKPYSSGGPR.[V]		23	P06744 [148-180]		0	3328.75	1.276	112.1	87.9	47878547	3.75247e+07	6.93	136.3
	[R].VDHQTGPIVWGEPGTNGQHAFYQLIHQGTK.[M]		7	P06744 [371-400]		0	3315.63	1.21	109.5	90.5	114454248	9.45811e+07	7.52	87.93
	[K].DRFNHFSLTLNTNHGHILVDYSK.[N]		4	P06744 [35-57]		1	2728.36	1.204	109.3	90.7	21483509	1.78435e+07	7.63	76.69
	[K].ILLANFLAQTEALMR.[G]	1xOxidation [M14]	66	P06744 [424-438]		0	1719.95	1.183	108.4	91.6	9.56999e+06	8.09031e+06	2.71	118.29
	[K].TLAQLNPESSLFIIASKTFTTQETITNAETAK.[E]		1	P06744 [195-226]		1	3468.81	1.142	106.6	93.4	660075	578011	4.63	131.47
	[RK].SPEDLER.[GL]		1	P06744 [455-461]		0	845.4	1.108	105.1	94.9	3270344	2.95156e+06	1.17	18.05
	[K].HFVALSTNTTK.[V]		12	P06744 [242-252]		0	1218.65	1.096	104.6	95.4	176214824	1.60717e+08	2.92	29.19
	[R].LFDANKDR.[F]		7	P06744 [29-36]		1	978.5	1.088	104.2	95.8	12345505	1.1343e+07	1.66	18.06
	[K].IFVQGIIWDINSFDQWGVELGK.[Q]		74	P06744 [498-519]		0	2564.32	1.065	103.1	96.9	7.44636e+06	6.99322e+06	5.37	158.14
	[K].NLVTEDVMR.[M]	1xOxidation [M8]	25	P06744 [58-66]		0	1092.54	1.055	102.7	97.3	3.31598e+07	3.14278e+07	1.91	37.58
	[K].EWFLQAAK.[D]		9	P06744 [227-234]		0	992.52	1.052	102.5	97.5	170599234	1.6212e+08	1.35	72.84
	[K].NAPVLLALLGIWYINCFGCETHAMLPYDQYLHR.[F]	2xCarbamidomethyl [C16; C19]	2	P06744 [315-347]		0	3948.94	1.043	102.1	97.9	7.36214e+06	7.05595e+06	5.24	160.89
	[K].TFTTQETITNAETAK.[E]		24	P06744 [212-226]		0	1655.81	1.043	102.1	97.9	1.3676e+08	1.31122e+08	3.19	50.4
	[K].ILLANFLAQTEALMR.[G]		31	P06744 [424-438]		0	1703.95	1.027	101.3	98.7	1.51282e+08	1.47299e+08	4.39	142.12
	[K].TLAQLNPESSLFIIASK.[T]		16	P06744 [195-211]		0	1832.02	1.019	100.9	99.1	148353992	1.45586e+08	4.97	108.23
	[K].NAPVLLALLGIWYINCFGCETHAMLPYDQYLHR.[F]	2xCarbamidomethyl [C16; C19]; 1xOxidation [M24]	1	P06744 [315-347]		0	3964.93	1.002	100.1	99.9	3196693	3.19166e+06	6.31	160.42
	[R].VWYVSNIDGTHIAK.[T]		12	P06744 [181-194]		0	1602.83	0.996	99.8	100.2	2.57145e+08	2.58181e+08	3.25	68.46
	[R].AVLHVALR.[N]		5	P06744 [97-104]		0	878.557	0.991	99.5	100.5	25124400	2.53529e+07	1.96	38.75
	[K].TITDVINIGIGGSDLGPLMVTEALKPYSSGGPR.[V]	1xOxidation [M19]	24	P06744 [148-180]		0	3344.74	0.987	99.3	100.7	4.82835e+06	4.8928e+06	5.75	122.22
	[K].LTPFMLGALVAMYEHK.[I]	1xOxidation [M]	41	P06744 [482-497]		0	1836.94	0.977	98.8	101.2	8.03703e+06	8.22639e+06	4.07	118.17
	[K].LQQWYR.[E]		6	P06744 [13-18]		0	893.463	0.969	98.4	101.6	131562784	1.35716e+08	1.85	40.54
	[R].SNTPILVDGKDVMPEVNK.[V]		12	P06744 [107-124]		1	1956.01	0.96	97.9	102.1	1.16817e+08	1.2171e+08	5.38	69.04
	[R].FAAYFQQGDMESNGK.[Y]	1xOxidation [M10]	24	P06744 [348-362]		0	1708.73	0.951	97.5	102.5	9898380	1.041e+07	4.24	51.68
	[K].MIPCDFLIPVQTQHPIRK.[G]	1xCarbamidomethyl [C4]; 1xOxidation [M1]	29	P06744 [401-418]		1	2209.16	0.946	97.2	102.8	2.9515e+07	3.12103e+07	3.71	76.81
	[K].IEPELDGSAQVTSHDASTNGLINFIK.[Q]		8	P06744 [525-550]		0	2756.37	0.943	97.1	102.9	100096754	1.06117e+08	5.34	93.24
	[K].DVMPEVNK.[V]		12	P06744 [117-124]		0	931.455	0.908	95.2	104.8	21045352	2.31796e+07	1.65	32.92
	[K].NLVTEDVMR.[M]		8	P06744 [58-66]		0	1076.54	0.896	94.5	105.5	167244928	1.86584e+08	2.5	55.23
	[R].SELNLR.[R]		4	P06744 [22-27]		0	731.405	0.888	94.1	105.9	7.21154e+07	8.12307e+07	1.24	27.09
	[K].MIPCDFLIPVQTQHPIR.[K]	1xCarbamidomethyl [C4]	12	P06744 [401-417]		0	2065.07	0.885	93.9	106.1	17783308	2.00984e+07	3.34	92.9
	[R].FNHFSLTLNTNHGHILVDYSK.[N]		4	P06744 [37-57]		0	2457.23	0.876	93.4	106.6	3.82158e+07	4.36064e+07	5.33	77.49
	[R].FAAYFQQGDMESNGK.[Y]		13	P06744 [348-362]		0	1692.73	0.874	93.3	106.7	62550140	7.15895e+07	4.28	61.83
	[R].MLVDLAK.[S]		6	P06744 [67-73]		0	789.454	0.839	91.3	108.7	130687384	1.55684e+08	1.63	52.9
	[K].INYTEGR.[A]		2	P06744 [90-96]		0	852.421	0.814	89.7	110.3	5.73131e+06	7.04059e+06	1.82	19.66
	[K].EFGIDPQNMFEFWDWVGGR.[Y]		11	P06744 [255-273]		0	2330.03	0.805	89.2	110.8	12134042	1.50653e+07	4.38	156.83
	[K].VFEGNRPTNSIVFTK.[L]		15	P06744 [467-481]		0	1708.9	0.797	88.7	111.3	232204676	2.91271e+08	3.52	54.16
	[K].MIPCDFLIPVQTQHPIRK.[G]	1xCarbamidomethyl [C4]	15	P06744 [401-418]		1	2193.17	0.757	86.2	113.8	64894389	8.56704e+07	4.26	82.25
	[R].SNTPILVDGK.[D]		11	P06744 [107-116]		0	1043.57	0.751	85.8	114.2	4.8323e+07	6.43773e+07	2.28	36.53
	[R].LFDANK.[DA]		3	P06744 [29-34]; Q01082 [1376-1381]		0	707.372	0.661	79.6	120.4	5.68605e+06	8.60593e+06	1.39	20.83
	[K].EFGIDPQNMFEFWDWVGGR.[Y]	1xOxidation [M9]	3	P06744 [255-273]		0	2346.03						2.29
O43143	Pre-mRNA-splicing factor ATP-dependent RNA helicase DHX15 OS=Homo sapiens OX=9606 GN=DHX15 PE=1 SV=2	72	52	650	795	90.9	7.46	1776.7	DHX15	0.948	96.7	103.3	1.99142e+09	2.11997e+09	1.99142e+09	2.12881e+09
	Annotated Sequence	Modifications	# PSMs	Positions in Master Proteins	Modifications in Master Proteins	# Missed Cleavages	Theo. MH+ [Da]	Abundance Ratio: (ask) / (minus)	Abundances (Scaled): F4: Sample, ask	Abundances (Scaled): F3: Sample, minus	Abundances (Normalized): F4: Sample, ask	Abundances (Normalized): F3: Sample, minus	XCorr (by Search Engine): Sequest HT	Top Apex RT [min]
	[R].DYLEAAIRTVIQIHMCEEEEGDLLLFLTGQEEIDEACKR.[I]	2xCarbamidomethyl [C16; C37]	1	O43143 [330-368]		2	4637.22	3.02	150.2	49.8	257669	85328.5	3.88	126.8
	[R].IMDRFNLPR.[R]		3	O43143 [667-675]		1	1161.62	1.78	128.1	71.9	7.10632e+06	3.99189e+06	2.12	57.5
	[R].SNLGSVVLQLKK.[L]		4	O43143 [505-516]		1	1285.78	1.718	126.4	73.6	6.13876e+06	3.57367e+06	2.94	64.13
	[R].VADEMDVMLGQEVGYSIR.[F]		22	O43143 [205-222]		0	2011.95	1.637	124.2	75.8	6.56079e+06	4.00753e+06	5.14	99.41
	[K].VIVMSATLDAGK.[F]	1xOxidation [M4]	2	O43143 [288-299]		0	1220.66	1.579	122.5	77.5	578390	366269	2.57	44.74
	[K].RLQLPVWEYKDR.[F]		3	O43143 [134-145]		2	1602.88	1.399	116.6	83.4	6947826	4.96507e+06	3.8	67.53
	[R].LDLGEDYPSGKK.[R]		3	O43143 [7-18]		1	1321.66	1.327	114	86	2.62102e+07	1.97563e+07	2.76	39.86
	[R].LQLPVWEYKDR.[F]		5	O43143 [135-145]		1	1446.77	1.247	111	89	3.04445e+07	2.44204e+07	3.22	75.85
	[K].LGIDDLVHFDFMDPPAPETLMR.[A]	1xOxidation [M]	57	O43143 [517-538]		0	2545.21	1.238	110.6	89.4	1.38793e+07	1.1211e+07	3.99	125.56
	[R].VAAMSVAQR.[V]	1xOxidation [M4]	6	O43143 [196-204]		0	948.493	1.183	108.4	91.6	353064	298563	1.98	13.88
	[R].TLATDILMGVLK.[E]	1xOxidation [M8]	39	O43143 [266-277]		0	1290.73	1.176	108.1	91.9	1.76892e+07	1.50421e+07	3.19	115.85
	[R].TVIQIHMCEEEEGDLLLFLTGQEEIDEACKR.[I]	2xCarbamidomethyl [C8; C29]	24	O43143 [338-368]		1	3705.74	1.169	107.8	92.2	4.2314e+06	3.61827e+06	7.66	125.36
	[K].TEMQDNTYPEILR.[S]	1xOxidation [M3]	17	O43143 [492-504]		0	1625.75	1.165	107.6	92.4	1.0903e+07	9.35547e+06	3.26	61.78
	[R].IFEPPPPK.[K]		7	O43143 [400-407]		0	924.519	1.146	106.8	93.2	68034304	5.93573e+07	2.09	35.95
	[K].MVIASCDYNCSNEVLSITAMLSVPQCFVRPTEAK.[K]	3xCarbamidomethyl [C6; C10; C26]	8	O43143 [574-607]		0	3890.83	1.129	106.1	93.9	1.34561e+06	1.19157e+06	7.97	132.35
	[R].EAMNDPLLER.[Y]	1xOxidation [M3]	9	O43143 [244-253]		0	1203.57	1.129	106	94	9629000	8.53227e+06	1.84	41.09
	[R].RVAAMSVAQR.[V]		7	O43143 [195-204]		1	1088.6	1.091	104.3	95.7	57144132	5.23843e+07	2.28	20.42
	[R].HQSFVLVGETGSGK.[T]		11	O43143 [153-166]		0	1445.74	1.083	104	96	86781878	8.01323e+07	3.87	44.48
	[K].LGIDDLVHFDFMDPPAPETLMR.[A]		10	O43143 [517-538]		0	2529.22	1.082	103.9	96.1	2.51537e+07	2.32442e+07	4.72	136.48
	[R].ALELLNYLAALNDDGDLTELGSMMAEFPLDPQLAK.[M]	1xOxidation [M23]	1	O43143 [539-573]		0	3807.87	1.078	103.7	96.3	1.01088e+06	937844	5.16	159.24
	[K].DNQVVQLHPSTVLDHKPEWVLYNEFVLTTK.[N]		7	O43143 [715-744]		0	3549.84	1.07	103.4	96.6	45806379	4.28186e+07	5.44	108.49
	[K].ALVTGYFMQVAHLER.[T]		7	O43143 [692-706]		0	1734.9	1.054	102.6	97.4	5.68296e+07	5.3917e+07	4.48	96.36
	[RK].YMTDGMLLR.[E]	1xOxidation [M]	18	O60231 [495-503]; O43143 [235-243]		0	1115.52	1.039	101.9	98.1	16324822	1.57133e+07	2.08	55.47
	[R].HRLDLGEDYPSGK.[K]		5	O43143 [5-17]		1	1486.73	1.031	101.5	98.5	3.117e+07	3.02218e+07	4.52	34.82
	[R].TLATDILMGVLK.[E]		12	O43143 [266-277]		0	1274.74	1.028	101.4	98.6	4.82822e+07	4.69499e+07	2.68	123.47
	[K].FQIYFDNCPLLTIPGR.[T]	1xCarbamidomethyl [C8]	14	O43143 [300-315]		0	1953.99	1.022	101.1	98.9	29375609	2.87295e+07	4.56	119.34
	[R].SLMSADNVR.[Q]		6	O43143 [653-661]		0	992.483	1.019	101	99	72304320	7.09251e+07	1.65	34.27
	[R].IFEPPPPKK.[Q]		5	O43143 [400-408]		1	1052.61	0.987	99.4	100.6	4.03786e+06	4.08929e+06	2.5	25.31
	[K].VIVMSATLDAGK.[F]		9	O43143 [288-299]		0	1204.66	0.985	99.3	100.7	31644603	3.21166e+07	2.65	60.02
	[R].YYDILKK.[R]		4	O43143 [127-133]		1	942.529	0.981	99.1	100.9	7.71588e+06	7.86288e+06	1.67	40.43
	[K].QNHESVQWCYDNFINYR.[S]	1xCarbamidomethyl [C9]	8	O43143 [636-652]		0	2272.98	0.952	97.5	102.5	4.97299e+07	5.22466e+07	4.75	85.2
	[R].TCTDIKPEWLVK.[I]	1xCarbamidomethyl [C2]	11	O43143 [749-760]		0	1489.77	0.949	97.4	102.6	74583861	7.86148e+07	4.15	65.16
	[R].FAHIDGDHLTLLNVYHAFK.[Q]		13	O43143 [617-635]		0	2211.13	0.948	97.4	102.6	1.29795e+08	1.36854e+08	7	91.53
	[R].YGVIILDEAHER.[T]		10	O43143 [254-265]		0	1414.73	0.945	97.2	102.8	135711500	1.43591e+08	2.72	62.29
	[R].ASTNAMLISAGLPPLK.[A]	1xOxidation [M6]	15	O43143 [63-78]		0	1599.88	0.936	96.7	103.3	2.21055e+06	2.36078e+06	3.2	80.83
	[K].TTQIPQWCVEYMR.[S]	1xCarbamidomethyl [C8]	9	O43143 [167-179]		0	1711.79	0.921	95.9	104.1	40421440	4.38905e+07	2.99	84.31
	[R].IRVESLLVTAISK.[A]		14	O43143 [451-463]		1	1428.88	0.921	95.9	104.1	80729322	8.76667e+07	3.82	86.25
	[R].ASTNAMLISAGLPPLK.[A]		13	O43143 [63-78]		0	1583.88	0.917	95.7	104.3	2.02684e+07	2.21055e+07	4.14	89.85
	[R].EAMNDPLLER.[Y]		7	O43143 [244-253]		0	1187.57	0.907	95.1	104.9	56875716	6.27296e+07	2.12	56.86
	[K].TEMQDNTYPEILR.[S]		6	O43143 [492-504]		0	1609.75	0.904	95	105	28892002	3.19502e+07	3.5	68.89
	[R].FTDILVR.[H]		9	O43143 [146-152]		0	863.499	0.89	94.2	105.8	66920648	7.52306e+07	1.78	59.89
	[R].VAAMSVAQR.[V]		5	O43143 [196-204]		0	932.498	0.888	94	106	24824170	2.79687e+07	2.24	24.79
	[R].DYYINIR.[K]		6	O43143 [684-690]		0	956.484	0.883	93.8	106.2	65309228	7.40027e+07	1.57	62.6
	[K].VVVSTNIAETSLTIDGVVFVIDPGFAK.[Q]		18	O43143 [417-443]		0	2791.51	0.882	93.7	106.3	511921	580449	4.04	144.38
	[K].DRFTDILVR.[H]		8	O43143 [144-152]		1	1134.63	0.88	93.6	106.4	1.56515e+07	1.77926e+07	3.08	68.06
	[R].SNLGSVVLQLK.[K]		4	O43143 [505-515]		0	1157.69	0.876	93.4	106.6	70155328	8.00557e+07	3.14	78.62
	[R].YYDILK.[K]		8	O43143 [127-132]		0	814.435	0.87	93	107	51558072	5.92624e+07	1.6	55.3
	[K].IAPQYYDMSNFPQCEAK.[R]	1xCarbamidomethyl [C14]	8	O43143 [761-777]		0	2061.9	0.868	92.9	107.1	1.70938e+07	1.97024e+07	3.38	74.61
	[R].EVDDLGPEVGDIK.[I]		7	O43143 [372-384]		0	1385.68	0.865	92.8	107.2	17148210	1.98182e+07	3.12	63.33
	[R].SLMSADNVR.[Q]	1xOxidation [M3]	3	O43143 [653-661]		0	1008.48	0.864	92.7	107.3	850105	984421	2.11	19.05
	[RK].YMTDGMLLR.[E]		6	O60231 [495-503]; O43143 [235-243]		0	1099.53	0.86	92.5	107.5	34089880	3.9655e+07	2.45	68.32
	[R].LDLGEDYPSGK.[K]		5	O43143 [7-17]		0	1193.57	0.842	91.4	108.6	39049788	4.64026e+07	2.55	50.69
	[R].LQLPVWEYK.[D]		4	O43143 [135-143]		0	1175.65	0.833	90.9	109.1	37504052	4.50447e+07	2.08	87.4
	[R].VESLLVTAISK.[A]		5	O43143 [453-463]		0	1159.69	0.81	89.5	110.5	16987234	2.09659e+07	2.78	75.42
	[K].REVDDLGPEVGDIK.[I]		10	O43143 [371-384]		1	1541.78	0.81	89.5	110.5	68531059	8.45961e+07	4.1	54.11
	[R].VADEMDVMLGQEVGYSIR.[F]	1xOxidation [M5]	1	O43143 [205-222]		0	2027.94	0.794	88.5	111.5	1.4001e+06	1.76385e+06	1.11	92.39
	[R].THPVEIFYTPEPER.[D]		3	O43143 [316-329]		0	1714.84	0.784	87.9	112.1	2752904	3.50995e+06	2.98	62.69
	[R].TGHYLTVK.[D]		3	O43143 [707-714]		0	918.504	0.764	86.6	113.4	13008298	1.70298e+07	2.46	20.57
	[R].THPVEIFYTPEPERDYLEAAIR.[T]		38	O43143 [316-337]		1	2646.32	0.755	86	114	33530941	4.44219e+07	5.05	94.09
	[K].TTQIPQWCVEYMR.[S]	1xCarbamidomethyl [C8]; 1xOxidation [M12]	9	O43143 [167-179]		0	1727.79	0.713	83.2	116.8	6.34178e+06	8.89831e+06	2.57	73.98
	[R].ALELLNYLAALNDDGDLTELGSMMAEFPLDPQLAK.[M]		2	O43143 [539-573]		0	3791.88	0.707	82.9	117.1	5.78727e+06	8.18106e+06	5.01	160.36
	[K].RLQLPVWEYK.[D]		11	O43143 [134-143]		1	1331.75	0.685	81.3	118.7	29261034	4.26926e+07	3.24	77.52
	[R].DYLEAAIR.[T]		2	O43143 [330-337]		0	950.494	0.614	76.1	123.9	1.56098e+06	2.54299e+06	1.75	59.81
	[K].IIPLYSTLPPQQQQR.[I]		33	O43143 [385-399]		0	1781.99	0.446	61.6	138.4	2.41142e+07	5.4123e+07	2.8	74.52
	[K].ALVTGYFMQVAHLER.[T]	1xOxidation [M8]	7	O43143 [692-706]		0	1750.89	0.371	54.2	145.8	4.36743e+06	1.17607e+07	3.82	87.63
	[K].IAPQYYDMSNFPQCEAK.[R]	1xCarbamidomethyl [C14]; 1xOxidation [M8]	3	O43143 [761-777]		0	2077.9						2.46
Q7Z434	Mitochondrial antiviral-signaling protein OS=Homo sapiens OX=9606 GN=MAVS PE=1 SV=2	87	29	620	540	56.5	5.52	2790.69	MAVS	1.132	100.5	99.5	5.93088e+09	5.84612e+09	5.93088e+09	5.8705e+09	Phospho [T121(100); S152(100); S165(100); S188(95.8); S222(100); S258(100); T393(100); S430(100)]
	Annotated Sequence	Modifications	# PSMs	Positions in Master Proteins	Modifications in Master Proteins	# Missed Cleavages	Theo. MH+ [Da]	Abundance Ratio: (ASK) / (minus)	Abundances (Scaled): F4: Sample, ASK	Abundances (Scaled): F3: Sample, minus	Abundances (Normalized): F4: Sample, ASK	Abundances (Normalized): F3: Sample, minus	XCorr (by Search Engine): Sequest HT	Top Apex RT [min]
	[R].EKEPSYPMPVQETQAPESPGENSEQALQTLSPR.[A]	1xOxidation [M8]; 2xPhospho [S18(100); S31(100)]	3	Q7Z434 [135-167]	Q7Z434 2xPhospho [S152(100); S165(100)]	1	3830.65	5.422	168.9	31.1	1.36689e+06	252099	7.22	77.92
	[R].EKEPSYPMPVQETQAPESPGENSEQALQTLSPR.[A]	2xPhospho [S18(100); S31(100)]	10	Q7Z434 [135-167]	Q7Z434 2xPhospho [S152(100); S165(100)]	1	3814.66	3.026	150.3	49.7	49906386	1.64913e+07	5.46	83.12
	[R].ATCTLSGNRDTLWHLFNTLQR.[R]	1xCarbamidomethyl [C3]	9	Q7Z434 [44-64]		1	2504.25	2.824	147.7	52.3	51034814	1.80747e+07	5.5	100.35
	[K].VSASTVPTDGSSRNEETPAAPTPAGATGGSSAWLDSSSENR.[G]	1xPhospho [T22(100)]	5	Q7Z434 [372-412]	Q7Z434 1xPhospho [T393(100)]	1	4084.8	2.759	146.8	53.2	4.13626e+06	1.49945e+06	6.18	70.65
	[R].GLGSELSKPGVLASQVDSPFSGCFEDLAISASTSLGMGPCHGPEENEYK.[S]	2xCarbamidomethyl [C23; C40]; 1xPhospho [S18(100)]	4	Q7Z434 [413-461]	Q7Z434 1xPhospho [S430(100)]	0	5192.32	2.358	140.4	59.6	7.9998e+06	3.39285e+06	10.08	132.55
	[R].AGMVPSKVPTSMVLTK.[V]	1xOxidation [M]	17	Q7Z434 [356-371]		1	1661.9	2.053	134.5	65.5	3.67431e+07	1.78966e+07	3.37	55.81
	[R].TSDRPPDPLEPPSLPAERPGPPTPAAAHSIPYNSCR.[E]	1xCarbamidomethyl [C35]; 1xPhospho [T23(100)]	15	Q7Z434 [99-134]	Q7Z434 1xPhospho [T121(100)]	0	3927.85	1.9	131	69	152027996	7.99957e+07	7.07	77.33
	[R].LPGPTGSVVSTGTSFSSSSPGLASAGAAEGK.[Q]	1xPhospho [S19(100)]	5	Q7Z434 [240-270]	Q7Z434 1xPhospho [S258(100)]	0	2844.33	1.89	130.8	69.2	9.95483e+06	5.26634e+06	4.94	80.87
	[R].NPDGGPLESSSDLAALSPLTSSGHQEQDTELGSTHTAGATSSLTPSR.[G]	1xPhospho [S17(95.8)]	5	Q7Z434 [172-218]	Q7Z434 1xPhospho [S188(95.8)]	0	4744.15	1.749	127.3	72.7	37946780	2.16913e+07	9.41	88.28
	[K].QGAESDQAEPIICSSGAEAPANSLPSKVPTTLMPVNTVALKVPANPASVSTVPSK.[L]	1xCarbamidomethyl [C13]	2	Q7Z434 [271-325]		2	5513.81	1.736	126.9	73.1	11976973	6.89896e+06	5.95	100.35
	[R].NEETPAAPTPAGATGGSSAWLDSSSENR.[G]	1xPhospho [T9(100)]	8	Q7Z434 [385-412]	Q7Z434 1xPhospho [T393(100)]	0	2840.2	1.691	125.7	74.3	8.06597e+06	4.76872e+06	4.93	72.63
	[R].GPVSPSVSFQPLAR.[S]	1xPhospho [S4(100)]	14	Q7Z434 [219-232]	Q7Z434 1xPhospho [S222(100)]	0	1521.75	1.428	117.6	82.4	2.49216e+08	1.74519e+08	3.43	80.36
	[K].VPTSMVLTK.[V]	1xOxidation [M5]	37	Q7Z434 [363-371]		0	991.549	1.353	115	85	4.09161e+07	3.02478e+07	1.58	28.76
	[R].AGMVPSKVPTSMVLTK.[V]		8	Q7Z434 [356-371]		1	1645.9	1.348	114.8	85.2	8.22392e+07	6.10297e+07	3.33	66.17
	[K].VPANPASVSTVPSKLPTSSKPPGAVPSNALTNPAPSKLPINSTR.[A]		2	Q7Z434 [312-355]		2	4347.37	1.257	111.4	88.6	14583746	1.1604e+07	7.3	74.85
	[R].GCELVDLADEVASVYQSYQPR.[TE]	1xCarbamidomethyl [C2]	42	Q7Z434 [78-98]		0	2399.12	1.252	111.2	88.8	3.11242e+08	2.48611e+08	6.15	141.14
	[R].GLGSELSKPGVLASQVDSPFSGCFEDLAISASTSLGMGPCHGPEENEYK.[S]	2xCarbamidomethyl [C23; C40]	6	Q7Z434 [413-461]		0	5112.35	1.204	109.3	90.7	55938248	4.64605e+07	9.1	129.14
	[K].VSASTVPTDGSSRNEETPAAPTPAGATGGSSAWLDSSSENR.[G]		12	Q7Z434 [372-412]		1	4004.83	1.189	108.6	91.4	1.5348e+08	1.29047e+08	5.54	67.47
	[R].TSDRPPDPLEPPSLPAERPGPPTPAAAHSIPYNSCR.[E]	1xCarbamidomethyl [C35]	15	Q7Z434 [99-134]		0	3847.88	1.189	108.6	91.4	123738566	1.04073e+08	5.08	73.33
	[K].VPTTLMPVNTVALK.[V]	1xOxidation [M6]	44	Q7Z434 [298-311]		0	1499.85	1.181	108.3	91.7	31962131	2.70569e+07	4.4	68.48
	[K].QGAESDQAEPIICSSGAEAPANSLPSKVPTTLMPVNTVALK.[V]	1xCarbamidomethyl [C13]	10	Q7Z434 [271-311]		1	4179.09	1.169	107.8	92.2	1.38121e+08	1.18167e+08	6.33	97.76
	[K].LPTSSKPPGAVPSNALTNPAPSKLPINSTR.[A]		14	Q7Z434 [326-355]		1	3012.65	1.162	107.5	92.5	223062184	1.91917e+08	5.17	65.91
	[K].SEGTFGIHVAENPSIQLLEGNPGPPADPDGGPRPQADRK.[F]		7	Q7Z434 [462-500]		1	4020.98	1.156	107.2	92.8	133124814	1.15185e+08	5.15	84.11
	[K].SEGTFGIHVAENPSIQLLEGNPGPPADPDGGPRPQADR.[K]		10	Q7Z434 [462-499]		0	3892.88	1.132	106.2	93.8	126827361	1.12013e+08	3.83	89
	[R].RPGWVEYFIAALR.[G]		34	Q7Z434 [65-77]		0	1577.86	1.129	106.1	93.9	4.63658e+08	4.10564e+08	3	124.22
	[R].EKEPSYPMPVQETQAPESPGENSEQALQTLSPR.[A]	1xOxidation [M8]; 1xPhospho [S18(100)]	11	Q7Z434 [135-167]	Q7Z434 1xPhospho [S152(100)]	1	3750.68	1.118	105.6	94.4	6.46324e+06	5.77924e+06	7.73	80.08
	[K].VPTTLMPVNTVALKVPANPASVSTVPSK.[L]		6	Q7Z434 [298-325]		1	2818.57	1.093	104.4	95.6	18261482	1.67077e+07	7.2	90.38
	[K].QGAESDQAEPIICSSGAEAPANSLPSKVPTTLMPVNTVALK.[V]	1xCarbamidomethyl [C13]; 1xOxidation [M33]	6	Q7Z434 [271-311]		1	4195.09	1.074	103.6	96.4	8.377e+06	7.79911e+06	5.92	90.56
	[R].DTLWHLFNTLQR.[R]		26	Q7Z434 [53-64]		0	1543.8	1.056	102.7	97.3	6.66322e+08	6.30799e+08	3.41	107.69
	[K].VPANPASVSTVPSKLPTSSKPPGAVPSNALTNPAPSK.[L]		7	Q7Z434 [312-348]		1	3565.92	1.053	102.6	97.4	1.63334e+08	1.55048e+08	5.97	68.14
	[R].NFSNFCNVDVVEILPYLPCLTAR.[D]	2xCarbamidomethyl [C6; C19]	29	Q7Z434 [15-37]		0	2741.34	1.036	101.8	98.2	195689959	1.88856e+08	5.32	142.14
	[R].NPDGGPLESSSDLAALSPLTSSGHQEQDTELGSTHTAGATSSLTPSR.[G]		16	Q7Z434 [172-218]		0	4664.18	0.991	99.5	100.5	2.81915e+08	2.84567e+08	6.05	88.03
	[R].LPGPTGSVVSTGTSFSSSSPGLASAGAAEGK.[Q]		18	Q7Z434 [240-270]		0	2764.36	0.951	97.5	102.5	3.81043e+08	4.00796e+08	7.01	78.1
	[K].VPTTLMPVNTVALKVPANPASVSTVPSK.[L]	1xOxidation [M6]	3	Q7Z434 [298-325]		1	2834.57	0.925	96.1	103.9	1.8134e+06	1.9606e+06	6.26	83.29
	[K].VSASTVPTDGSSR.[N]		7	Q7Z434 [372-384]		0	1263.62	0.912	95.4	104.6	72078312	7.9e+07	3.07	21.48
	[K].LPINSTR.[A]		3	Q7Z434 [349-355]		0	800.462	0.894	94.4	105.6	74808776	8.36361e+07	1.57	21.42
	[R].NEETPAAPTPAGATGGSSAWLDSSSENR.[G]		12	Q7Z434 [385-412]		0	2760.23	0.889	94.1	105.9	107985796	1.21484e+08	5.98	68.16
	[K].LPTSSKPPGAVPSNALTNPAPSK.[L]		16	Q7Z434 [326-348]		0	2231.2	0.819	90	110	1.96788e+08	2.40324e+08	4.82	51.32
	[K].VPTSMVLTK.[V]		10	Q7Z434 [363-371]		0	975.554	0.819	90	110	336791104	4.11346e+08	2.12	43.81
	[R].EKEPSYPMPVQETQAPESPGENSEQALQTLSPR.[A]	1xPhospho [S31(100)]	18	Q7Z434 [135-167]	Q7Z434 1xPhospho [S165(100)]	1	3734.69	0.807	89.3	110.7	5.86689e+07	7.26815e+07	7.63	84.86
	[K].VPTTLMPVNTVALK.[V]		10	Q7Z434 [298-311]		0	1483.86	0.792	88.4	111.6	2.35862e+08	2.9786e+08	4.14	80.52
	[K].QGAESDQAEPIICSSGAEAPANSLPSK.[V]	1xCarbamidomethyl [C13]	18	Q7Z434 [271-297]		0	2714.26	0.783	87.8	112.2	149874735	1.9135e+08	7.73	63.72
	[R].GLGSELSKPGVLASQVDSPFSGCFEDLAISASTSLGMGPCHGPEENEYK.[S]	2xCarbamidomethyl [C23; C40]; 1xOxidation [M37]	14	Q7Z434 [413-461]		0	5128.35	0.776	87.4	112.6	6.12919e+06	7.89991e+06	6.25	122.15
	[K].VPANPASVSTVPSK.[L]		12	Q7Z434 [312-325]		0	1353.74	0.681	81	119	2.18093e+08	3.20234e+08	4.04	36.49
	[R].GPVSPSVSFQPLAR.[S]		8	Q7Z434 [219-232]		0	1441.78	0.593	74.5	125.5	1.70113e+08	2.86804e+08	3.08	72.48
	[R].EKEPSYPMPVQETQAPESPGENSEQALQTLSPR.[A]		11	Q7Z434 [135-167]		1	3654.72	0.578	73.2	126.8	54214618	9.38609e+07	6.95	81.15
	[R].EKEPSYPMPVQETQAPESPGENSEQALQTLSPR.[A]	1xOxidation [M8]	20	Q7Z434 [135-167]		1	3670.72	0.466	63.6	136.4	6.98485e+06	1.49876e+07	5.87	76.26
	[R].NPDGGPLESSSDLAALSPLTSSGHQEQDTELGSTHTAGATSSLTPSR.[G]	2xPhospho [S17(99.9); S/T]	1	Q7Z434 [172-218]	Q7Z434 2xPhospho [S188(99.9); S/T]	0	4824.12						6.96
P26599	Polypyrimidine tract-binding protein 1 OS=Homo sapiens OX=9606 GN=PTBP1 PE=1 SV=1	82	28	565	531	57.2	9.17	2096.01	PTBP1	1.034	100.6	99.4	2.92307e+09	2.8743e+09	2.92307e+09	2.88617e+09	Acetyl [N-Term]
	Annotated Sequence	Modifications	# PSMs	Positions in Master Proteins	Modifications in Master Proteins	# Missed Cleavages	Theo. MH+ [Da]	Abundance Ratio: (ask) / (minus)	Abundances (Scaled): F4: Sample, ask	Abundances (Scaled): F3: Sample, minus	Abundances (Normalized): F4: Sample, ask	Abundances (Normalized): F3: Sample, minus	XCorr (by Search Engine): Sequest HT	Top Apex RT [min]
	[R].VTPQSLFILFGVYGDVQRVK.[I]		3	P26599 [349-368]		1	2266.26	1.896	130.9	69.1	810114	427382	4.33	129.64
	[K].NQAFIEMNTEEAANTMVNYYTSVTPVLR.[G]	1xOxidation [M]	24	P26599 [95-122]		0	3222.51	1.574	122.3	77.7	7.25407e+06	4.60801e+06	5.47	126.87
	[K].VTNILMLK.[G]	1xOxidation [M6]	76	P26599 [85-92]; O95758-1 [54-61]; Q9UKA9 [85-92]		0	947.559	1.407	116.9	83.1	1.00075e+08	7.11305e+07	1.5	63.78
	[K].MALIQMGSVEEAVQALIDLHNHDLGENHHLR.[V]	1xOxidation [M]	8	P26599 [493-523]		0	3506.73	1.335	114.3	85.7	4.20705e+06	3.15218e+06	8.28	124
	[K].KENALVQMADGNQAQLAMSHLNGHK.[L]	1xOxidation [M]	8	P26599 [374-398]		1	2721.32	1.33	114.2	85.8	6.80345e+06	5.11586e+06	3.64	61.25
	[R].AQAALQAVNSVQSGNLALAASAAAVDAGMAMAGQSPVLR.[I]	1xOxidation [M]	33	P26599 [147-185]		0	3696.88	1.251	111.2	88.8	5.92791e+06	4.73687e+06	5.61	131.71
	[-].MDGIVPDIAVGTKR.[G]	1xAcetyl [N-Term]	3	P26599 [1-14]	P26599 1xAcetyl [N-Term]	1	1513.8	1.152	107.1	92.9	10356497	8.98992e+06	3.57	90.06
	[R].IAIPGLAGAGNSVLLVSNLNPER.[V]		23	P26599 [326-348]		0	2275.28	1.138	106.5	93.5	121974880	1.07175e+08	5.76	115.73
	[K].NQAFIEMNTEEAANTMVNYYTSVTPVLR.[G]		141	P26599 [95-122]		0	3206.51	1.133	106.2	93.8	3.72104e+07	3.28402e+07	5.36	131.65
	[K].HQNVQLPR.[E]		6	P26599 [411-418]		0	991.543	1.12	105.7	94.3	84549432	7.54794e+07	2.55	21.62
	[R].IIVENLFYPVTLDVLHQIFSK.[F]		8	P26599 [186-206]		0	2488.39	1.095	104.5	95.5	2.27567e+08	2.07899e+08	5.6	159.78
	[K].KENALVQMADGNQAQLAMSHLNGHK.[L]		3	P26599 [374-398]		1	2705.32	1.089	104.3	95.7	6.44898e+07	5.91997e+07	7.2	73.38
	[R].AQAALQAVNSVQSGNLALAASAAAVDAGMAMAGQSPVLR.[I]		17	P26599 [147-185]		0	3680.88	1.087	104.2	95.8	51462001	4.73322e+07	8.68	145.25
	[K].IITFTK.[N]		12	P26599 [213-218]; O95758-1 [180-185]; Q9UKA9 [210-215]		0	722.445	1.067	103.2	96.8	220531600	2.06775e+08	1.46	38.88
	[R].KLPIDVTEGEVISLGLPFGK.[V]		16	P26599 [65-84]		1	2112.2	1.065	103.1	96.9	2.14875e+08	2.01795e+08	3.75	116.09
	[K].VLFSSNGGVVK.[G]		5	P26599 [472-482]		0	1106.62	1.065	103.1	96.9	229407008	2.15483e+08	2.29	51.22
	[K].RGSDELFSTCVTNGPFIMSSNSASAANGNDSK.[K]	1xCarbamidomethyl [C10]; 1xOxidation [M18]	6	P26599 [14-45]		1	3337.47	1.034	101.7	98.3	8.20998e+06	7.93935e+06	8.12	81.12
	[R].GQPIYIQFSNHK.[E]		5	P26599 [123-134]		0	1431.74	1.031	101.5	98.5	216976352	2.10429e+08	2.64	55.77
	[R].VTPQSLFILFGVYGDVQR.[V]		53	P26599 [349-366]		0	2039.1	1.031	101.5	98.5	6.42906e+07	6.23804e+07	4.62	137.86
	[K].LTSLNVK.[Y]		4	P26599 [260-266]; O95758-1 [227-233]		0	774.472	1.009	100.4	99.6	158502592	1.57159e+08	1.49	28.05
	[K].RGSDELFSTCVTNGPFIMSSNSASAANGNDSK.[K]	1xCarbamidomethyl [C10]	6	P26599 [14-45]		1	3321.47	0.986	99.3	100.7	33419882	3.38846e+07	7.01	87.32
	[K].NNQFQALLQYADPVSAQHAK.[L]		13	P26599 [219-238]		0	2243.12	0.983	99.1	100.9	2.95071e+08	3.00208e+08	5.24	96.87
	[K].LSLDGQNIYNACCTLR.[I]	2xCarbamidomethyl [C12; C13]	17	P26599 [239-254]		0	1897.89	0.977	98.8	101.2	1.39774e+08	1.43078e+08	4.67	78.74
	[-].MDGIVPDIAVGTK.[R]	1xAcetyl [N-Term]	11	P26599 [1-13]	P26599 1xAcetyl [N-Term]	0	1357.7	0.956	97.7	102.3	62302732	6.51747e+07	3.22	101.92
	[K].DYGNSPLHR.[F]		14	P26599 [429-437]		0	1058.5	0.918	95.7	104.3	193990000	2.11332e+08	1.86	23.91
	[R].DYTRPDLPSGDSQPSLDQTMAAAFGLSVPNVHGALAPLAIPSAAAAAAAAGR.[I]		8	P26599 [274-325]		0	5058.54	0.881	93.7	106.3	3.61969e+07	4.10649e+07	7.54	137.53
	[K].NFQNIFPPSATLHLSNIPPSVSEEDLK.[V]		54	P26599 [445-471]		0	2994.52	0.861	92.5	107.5	1.08866e+08	1.26436e+08	4.95	104.48
	[K].LPIDVTEGEVISLGLPFGK.[V]		8	P26599 [66-84]		0	1984.1	0.834	91	109	5.38684e+06	6.4556e+06	5.79	125.98
	[K].VTNILMLK.[G]		10	P26599 [85-92]; O95758-1 [54-61]; Q9UKA9 [85-92]		0	931.564	0.81	89.5	110.5	184765968	2.28197e+08	2.32	70.82
	[K].ENALVQMADGNQAQLAMSHLNGHK.[L]		4	P26599 [375-398]		0	2577.23	0.756	86.1	113.9	20879338	2.76302e+07	4.86	81.24
	[R].GSDELFSTCVTNGPFIMSSNSASAANGNDSK.[K]	1xCarbamidomethyl [C9]	3	P26599 [15-45]		0	3165.37	0.619	76.5	123.5	1.40571e+06	2.27135e+06	5.16	95.92
	[K].MALIQMGSVEEAVQALIDLHNHDLGENHHLR.[V]		4	P26599 [493-523]		0	3490.73	0.541	70.2	129.8	5345859	9.88864e+06	9.56	129.26
	[R].VTPQSLFILFGVYGDVQRVKILFNK.[K]		1	P26599 [349-373]		2	2881.63	0.364	53.4	146.6	182562	501436	3.49	158.95
	[R].IAIPGLAGAGNSVLLVSNLNPERVTPQSLFILFGVYGDVQR.[V]		1	P26599 [326-366]		1	4295.36						4.12
P39023	60S ribosomal protein L3 OS=Homo sapiens OX=9606 GN=RPL3 PE=1 SV=2	56	24	532	403	46.1	10.18	1797.64	RPL3	1.109	105	95	2.51015e+09	2.26261e+09	2.51015e+09	2.27195e+09
	Annotated Sequence	Modifications	# PSMs	Positions in Master Proteins	Modifications in Master Proteins	# Missed Cleavages	Theo. MH+ [Da]	Abundance Ratio: (ask) / (minus)	Abundances (Scaled): F4: Sample, ask	Abundances (Scaled): F3: Sample, minus	Abundances (Normalized): F4: Sample, ask	Abundances (Normalized): F3: Sample, minus	XCorr (by Search Engine): Sequest HT	Top Apex RT [min]
	[K].AFMGPLK.[K]	1xOxidation [M3]	5	P39023 [387-393]		0	779.412	3.087	151.1	48.9	1.13776e+07	3.68531e+06	1.48	35.33
	[K].VACIGAWHPAR.[V]	1xCarbamidomethyl [C3]	7	P39023 [251-261]		0	1237.63	1.911	131.3	68.7	7.28059e+07	3.81071e+07	3.21	43.29
	[R].FQTMEEK.[K]	1xOxidation [M4]	3	P39023 [379-385]		0	928.408	1.639	124.2	75.8	1.26369e+06	771080	1.59	12.96
	[R].ERLEQQVPVNQVFGQDEMIDVIGVTK.[G]	1xOxidation [M18]	19	P39023 [199-224]		1	2987.51	1.637	124.2	75.8	1.06759e+07	6.52026e+06	4.2	92.59
	[K].IGQGYLIKDGK.[L]		4	P39023 [287-297]		1	1191.67	1.397	116.6	83.4	7.7689e+06	5.55989e+06	0.94	35.91
	[K].NNASTDYDLSDK.[S]		8	P39023 [301-312]		0	1342.58	1.332	114.3	85.7	1.40839e+08	1.05702e+08	3.05	30.07
	[K].DFSSMK.[K]	1xOxidation [M5]	2	P39023 [149-154]		0	730.308	1.271	111.9	88.1	329335	259170	0.85	11.76
	[R].HGSLGFLPR.[K]		9	P39023 [11-19]		0	983.542	1.243	110.8	89.2	141798080	1.14106e+08	2.95	49.58
	[K].SINPLGGFVHYGEVTNDFVMLK.[G]		20	P39023 [313-334]		0	2437.22	1.225	110.1	89.9	1.10877e+08	9.05376e+07	5.6	115.73
	[K].EVVEAVTIVETPPMVVVGIVGYVETPR.[G]		22	P39023 [71-97]		0	2882.56	1.214	109.7	90.3	511623	421392	5.03	162.23
	[R].LEQQVPVNQVFGQDEMIDVIGVTK.[G]		10	P39023 [201-224]		0	2686.38	1.213	109.6	90.4	58942806	4.85978e+07	5.57	109.89
	[K].KEVVEAVTIVETPPMVVVGIVGYVETPR.[G]		251	P39023 [70-97]		1	3010.65	1.16	107.4	92.6	1.86869e+07	1.61123e+07	5.69	150.96
	[K].RVITLR.[K]		4	P39023 [343-348]		1	757.504	1.157	107.3	92.7	78036968	6.74278e+07	1.8	21.82
	[R].FQTMEEK.[K]		4	P39023 [379-385]		0	912.413	1.129	106.1	93.9	85056032	7.5337e+07	1.87	21.33
	[K].IGQGYLIK.[D]		6	P39023 [287-294]		0	891.53	1.125	105.9	94.1	221282368	1.96685e+08	2.21	46.75
	[K].SINPLGGFVHYGEVTNDFVMLK.[G]	1xOxidation [M20]	16	P39023 [313-334]		0	2453.22	1.112	105.3	94.7	1.99163e+07	1.79061e+07	3.94	110.19
	[K].AGMTHIVR.[E]		2	P39023 [51-58]		0	884.477	1.109	105.2	94.8	25927750	2.3387e+07	1.88	17.83
	[K].SLLVQTK.[R]		7	P39023 [350-356]		0	788.488	1.095	104.5	95.5	162641344	1.48552e+08	1.55	28.79
	[K].AHLMEIQVNGGTVAEK.[L]		15	P39023 [178-193]		0	1696.87	1.09	104.3	95.7	1.07658e+08	9.87856e+07	4.52	56.09
	[K].TVFAEHISDECKR.[R]	1xCarbamidomethyl [C11]	14	P39023 [104-116]		1	1591.75	1.074	103.6	96.4	7.22338e+07	6.7248e+07	3.37	33.23
	[R].VAFSVAR.[A]		6	P39023 [262-268]		0	749.43	1.066	103.2	96.8	242168416	2.27232e+08	1.74	36.4
	[K].DDPSKPVHLTAFLGYK.[A]		16	P39023 [35-50]		0	1787.93	1.065	103.2	96.8	235267123	2.20847e+08	3.93	75.53
	[K].AFMGPLKK.[D]		3	P39023 [387-394]		1	891.512	1.029	101.4	98.6	4.64681e+06	4.51589e+06	1.98	31.68
	[K].TVFAEHISDECK.[R]	1xCarbamidomethyl [C11]	10	P39023 [104-115]		0	1435.65	1.009	100.5	99.5	293457948	2.90774e+08	3.42	39.33
	[R].LEQQVPVNQVFGQDEMIDVIGVTK.[G]	1xOxidation [M16]	3	P39023 [201-224]		0	2702.37	1.003	100.1	99.9	2.50813e+06	2.50128e+06	4.67	97.76
	[K].YCQVIR.[V]	1xCarbamidomethyl [C2]	7	P39023 [156-161]		0	838.424	0.985	99.3	100.7	140832288	1.4291e+08	1.5	23.95
	[K].AGMTHIVR.[E]	1xOxidation [M3]	2	P39023 [51-58]		0	900.472	0.983	99.2	100.8	2.28469e+06	2.32336e+06	1.65	9.69
	[K].FIDTTSK.[F]		6	P39023 [367-373]		0	811.42	0.963	98.1	101.9	8996896	9.34685e+06	1.04	18.4
	[R].ERLEQQVPVNQVFGQDEMIDVIGVTK.[G]		10	P39023 [199-224]		1	2971.52	0.95	97.5	102.5	8.99736e+07	9.46805e+07	4.94	103
	[K].AFMGPLK.[K]		8	P39023 [387-393]		0	763.417	0.944	97.1	102.9	111252713	1.17792e+08	1.16	48.6
	[K].DFSSMK.[K]		2	P39023 [149-154]		0	714.313	0.941	97	103	13964722	1.48344e+07	1.35	24.21
	[K].KEVVEAVTIVETPPMVVVGIVGYVETPR.[G]	1xOxidation [M15]	14	P39023 [70-97]		1	3026.65	0.878	93.5	106.5	206208	234987	4.54	133.68
	[K].AHLMEIQVNGGTVAEK.[L]	1xOxidation [M4]	19	P39023 [178-193]		0	1712.86	0.875	93.3	106.7	1.59643e+07	1.82517e+07	4.18	43.11
P68363	Tubulin alpha-1B chain OS=Homo sapiens OX=9606 GN=TUBA1B PE=1 SV=1	92	31	450	451	50.1	5.06	1560.49	TUBA1B	1.098	103.4	96.6	2.52002e+09	2.34448e+09	2.52002e+09	2.35416e+09
	Annotated Sequence	Modifications	# PSMs	Positions in Master Proteins	Modifications in Master Proteins	# Missed Cleavages	Theo. MH+ [Da]	Abundance Ratio: (ask) / (minus)	Abundances (Scaled): F4: Sample, ask	Abundances (Scaled): F3: Sample, minus	Abundances (Normalized): F4: Sample, ask	Abundances (Normalized): F3: Sample, minus	XCorr (by Search Engine): Sequest HT	Top Apex RT [min]
	[R].QLFHPEQLITGKEDAANNYAR.[G]		4	Q71U36 [85-105]; P68363 [85-105]; Q9BQE3 [85-105]		1	2415.21	4.5	163.6	36.4	7486705	1.66375e+06	5.96	71.72
	[K].RAFVHWYVGEGMEEGEFSEAREDMAALEK.[D]		2	Q71U36 [402-430]; P68363 [402-430]; Q9BQE3 [402-430]		2	3373.53	3.3	153.5	46.5	2286526	692828	5.11	97.34
	[R].GHYTIGKEIIDLVLDR.[I]		3	Q71U36 [106-121]; P68363 [106-121]; Q9BQE3 [106-121]		1	1842.01	1.96	132.4	67.6	1.43446e+06	731686	3.71	108.48
	[R].KLADQCTGLQGFLVFHSFGGGTGSGFTSLLMER.[L]	1xCarbamidomethyl [C6]	1	Q71U36 [124-156]; P68363 [124-156]; Q9BQE3 [124-156]		1	3518.72	1.789	128.3	71.7	858630	479920	3.99	126.3
	[K].LADQCTGLQGFLVFHSFGGGTGSGFTSLLMER.[L]	1xCarbamidomethyl [C5]; 1xOxidation [M30]	29	Q71U36 [125-156]; P68363 [125-156]; Q9BQE3 [125-156]		0	3406.62	1.56	121.9	78.1	1.12168e+07	7.18967e+06	8.68	130.14
	[K].YMACCLLYR.[G]	2xCarbamidomethyl [C4; C5]	3	A6NHL2 [319-327]; Q71U36 [312-320]; P68363 [312-320]; Q9BQE3 [312-320]		0	1249.55	1.458	118.6	81.4	40195092	2.75649e+07	2.58	68.31
	[K].RSIQFVDWCPTGFK.[V]	1xCarbamidomethyl [C9]	6	P68363 [339-352]		1	1740.85	1.42	117.3	82.7	2.17862e+07	1.53467e+07	4.13	85.9
	[K].YMACCLLYR.[G]	2xCarbamidomethyl [C4; C5]; 1xOxidation [M2]	19	A6NHL2 [319-327]; Q71U36 [312-320]; P68363 [312-320]; Q9BQE3 [312-320]		0	1265.55	1.364	115.4	84.6	13902382	1.01919e+07	2.13	60.2
	[K].FDLMYAK.[RW]	1xOxidation [M4]	26	A6NHL2 [402-408]; Q71U36 [395-401]; P68363 [395-401]; Q9BQE3 [395-401]		0	903.428	1.307	113.3	86.7	4.01191e+07	3.07072e+07	0.94	51.48
	[K].RAFVHWYVGEGMEEGEFSEAR.[E]		4	Q71U36 [402-422]; P68363 [402-422]; Q9BQE3 [402-422]		1	2486.12	1.306	113.3	86.7	5401283	4.13727e+06	5.44	80.13
	[K].AYHEQLSVAEITNACFEPANQMVK.[C]	1xCarbamidomethyl [C15]	21	Q71U36 [281-304]; P68363 [281-304]		0	2750.29	1.22	109.9	90.1	1.16382e+08	9.54199e+07	6.18	88.04
	[K].LEFSIYPAPQVSTAVVEPYNSILTTHTTLEHSDCAFMVDNEAIYDICR.[R]	2xCarbamidomethyl [C34; C47]	20	Q71U36 [167-214]; P68363 [167-214]; Q9BQE3 [167-214]		0	5517.6	1.215	109.7	90.3	5.52619e+06	4.54757e+06	6.29	130.4
	[R].LSVDYGK.[K]		8	Q71U36 [157-163]; P68363 [157-163]; Q9BQE3 [157-163]		0	781.409	1.215	109.7	90.3	9.9605e+07	8.19904e+07	2.66	29.31
	[-].MRECISIHVGQAGVQIGNACWELYCLEHGIQPDGQMPSDK.[T]	3xCarbamidomethyl [C4; C20; C25]; 1xOxidation [M1]	2	Q71U36 [1-40]; P68363 [1-40]; Q9BQE3 [1-40]		1	4600.09	1.208	109.4	90.6	3549090	2.9369e+06	6.72	105.23
	[R].QIFHPEQLITGK.[E]		36	Q71U36 [85-96]; P68363 [85-96]; Q9BQE3 [85-96]		0	1410.77	1.182	108.3	91.7	196962484	1.66643e+08	3.68	72.07
	[K].LADQCTGLQGFLVFHSFGGGTGSGFTSLLMER.[L]	1xCarbamidomethyl [C5]	29	Q71U36 [125-156]; P68363 [125-156]; Q9BQE3 [125-156]		0	3390.62	1.165	107.6	92.4	4.3281e+07	3.71485e+07	7.04	134.49
	[R].AVCMLSNTTAIAEAWAR.[L]	1xCarbamidomethyl [C3]; 1xOxidation [M4]	3	Q71U36 [374-390]; P68363 [374-390]		0	1880.9	1.151	107	93	1.41503e+06	1.22932e+06	4.26	87.47
	[K].DVNAAIATIK.[T]		5	Q71U36 [327-336]; P68363 [327-336]; Q9BQE3 [327-336]		0	1015.58	1.119	105.6	94.4	216240912	1.93188e+08	2.51	55.06
	[R].FDGALNVDLTEFQTNLVPYPR.[I]		20	Q71U36 [244-264]; P68363 [244-264]; Q9BQE3 [244-264]		0	2409.21	1.11	105.2	94.8	6.50922e+07	5.86469e+07	5.12	120.48
	[R].AVFVDLEPTVIDEVR.[T]		11	Q71U36 [65-79]; P68363 [65-79]; Q9BQE3 [65-79]		0	1701.91	1.104	104.9	95.1	197201244	1.78601e+08	3.73	101.5
	[R].EDMAALEK.[D]	1xOxidation [M3]	2	Q71U36 [423-430]; P68363 [423-430]; Q9BQE3 [423-430]		0	922.419	1.092	104.4	95.6	971867	889649	1.54	15.89
	[R].LISQIVSSITASLR.[F]		25	P68363 [230-243]; Q9BQE3 [230-243]		0	1487.88	1.09	104.3	95.7	8.33553e+07	7.64745e+07	3.53	122.91
	[K].VGINYQPPTVVPGGDLAK.[V]		15	Q71U36 [353-370]; P68363 [353-370]; Q9BQE3 [353-370]		0	1824.99	1.074	103.6	96.4	1.2672e+08	1.17954e+08	3.48	78.8
	[K].TIGGGDDSFNTFFSETGAGK.[H]		15	Q71U36 [41-60]; P68363 [41-60]; Q9BQE3 [41-60]		0	2007.89	1.074	103.6	96.4	141151699	1.31464e+08	4.12	91.95
	[K].EIIDLVLDR.[I]		6	Q71U36 [113-121]; P68363 [113-121]; Q9BQE3 [113-121]		0	1085.62	1.069	103.4	96.6	248322016	2.32188e+08	2.43	91.91
	[R].SIQFVDWCPTGFK.[V]	1xCarbamidomethyl [C8]	9	P68363 [340-352]		0	1584.75	1.058	102.8	97.2	1.06704e+08	1.00827e+08	3.3	98.44
	[R].NLDIERPTYTNLNR.[L]		12	Q71U36 [216-229]; P68363 [216-229]; Q9BQE3 [216-229]		0	1718.88	1.032	101.6	98.4	253012160	2.45234e+08	3.24	58.19
	[R].EDMAALEK.[D]		6	Q71U36 [423-430]; P68363 [423-430]; Q9BQE3 [423-430]		0	906.424	1.028	101.4	98.6	68637224	6.67622e+07	2.23	30.11
	[R].AVCMLSNTTAIAEAWAR.[L]	1xCarbamidomethyl [C3]	25	Q71U36 [374-390]; P68363 [374-390]		0	1864.9	1.001	100	100	6.00424e+07	6.00003e+07	4.72	102.08
	[R].AFVHWYVGEGMEEGEFSEAREDMAALEK.[D]	1xOxidation [M11]	2	Q71U36 [403-430]; P68363 [403-430]; Q9BQE3 [403-430]		1	3233.42	0.998	99.9	100.1	2.07493e+06	2.0796e+06	5.38	98.71
	[R].ECISIHVGQAGVQIGNACWELYCLEHGIQPDGQMPSDK.[T]	3xCarbamidomethyl [C2; C18; C23]	2	Q71U36 [3-40]; P68363 [3-40]; Q9BQE3 [3-40]		0	4296.96	0.996	99.8	100.2	15977964	1.60425e+07	7.64	112.14
	[R].AFVHWYVGEGMEEGEFSEAREDMAALEK.[D]		8	Q71U36 [403-430]; P68363 [403-430]; Q9BQE3 [403-430]		1	3217.42	0.993	99.6	100.4	3.57047e+07	3.59573e+07	6.38	105.22
	[R].IHFPLATYAPVISAEK.[A]		34	Q71U36 [265-280]; P68363 [265-280]; Q9BQE3 [265-280]		0	1756.96	0.983	99.1	100.9	80677567	8.2073e+07	4.14	89.83
	[K].AYHEQLSVAEITNACFEPANQMVK.[C]	1xCarbamidomethyl [C15]; 1xOxidation [M22]	17	Q71U36 [281-304]; P68363 [281-304]		0	2766.29	0.932	96.5	103.5	1.76763e+07	1.89603e+07	5.61	81.96
	[R].RNLDIERPTYTNLNR.[L]		3	Q71U36 [215-229]; P68363 [215-229]; Q9BQE3 [215-229]		1	1874.98	0.904	95	105	1.56918e+07	1.73506e+07	3.32	48.18
	[R].AFVHWYVGEGMEEGEFSEAR.[E]	1xOxidation [M11]	5	Q71U36 [403-422]; P68363 [403-422]; Q9BQE3 [403-422]		0	2346.01	0.804	89.2	110.8	5.6005e+06	6.9636e+06	4.16	80.88
	[K].FDLMYAK.[RW]		6	A6NHL2 [402-408]; Q71U36 [395-401]; P68363 [395-401]; Q9BQE3 [395-401]		0	887.433	0.764	86.6	113.4	129449560	1.69543e+08	2.04	63.37
	[K].DYEEVGVDSVEGEGEEEGEEY.[-]		3	Q71U36 [431-451]; P68363 [431-451]		0	2348.9	0.75	85.7	114.3	1.1244e+06	1.49825e+06	2.29	81.65
	[R].AFVHWYVGEGMEEGEFSEAR.[E]		15	Q71U36 [403-422]; P68363 [403-422]; Q9BQE3 [403-422]		0	2330.02	0.707	82.8	117.2	34806032	4.92259e+07	4.72	89.21
	[R].ECISIHVGQAGVQIGNACWELYCLEHGIQPDGQMPSDK.[T]	3xCarbamidomethyl [C2; C18; C23]; 1xOxidation [M34]	6	Q71U36 [3-40]; P68363 [3-40]; Q9BQE3 [3-40]		0	4312.95	0.656	79.3	120.7	2.37518e+06	3.61814e+06	8.64	110.08
P08243	Asparagine synthetase [glutamine-hydrolyzing] OS=Homo sapiens OX=9606 GN=ASNS PE=1 SV=4	82	39	433	561	64.3	6.86	1340.01	ASNS	1.055	102	98	2.06127e+09	1.97191e+09	2.06127e+09	1.98005e+09	Met-loss [N-Term]
	Annotated Sequence	Modifications	# PSMs	Positions in Master Proteins	Modifications in Master Proteins	# Missed Cleavages	Theo. MH+ [Da]	Abundance Ratio: (ask) / (minus)	Abundances (Scaled): F4: Sample, ask	Abundances (Scaled): F3: Sample, minus	Abundances (Normalized): F4: Sample, ask	Abundances (Normalized): F3: Sample, minus	XCorr (by Search Engine): Sequest HT	Top Apex RT [min]
	[R].ASVGMYLISK.[Y]	1xOxidation [M5]	9	P08243 [341-350]		0	1084.57	2.379	140.8	59.2	8.42132e+06	3.54043e+06	2.26	56.36
	[R].GPDAFRFENVNGYTNCCFGFHR.[L]	2xCarbamidomethyl [C16; C17]	2	P08243 [28-49]		1	2665.15	1.897	131	69	3.0977e+06	1.63322e+06	5.9	84.5
	[R].LAVVDPLFGMQPIR.[V]	1xOxidation [M10]	7	P08243 [50-63]		0	1571.86	1.807	128.7	71.3	6867811	3.80151e+06	3.35	92.85
	[R].ILFNNAVKK.[R]		3	P08243 [237-245]		1	1046.64	1.526	120.8	79.2	2.0617e+06	1.35137e+06	1.72	33.69
	[R].KNTDSVVIFSGEGSDELTQGYIYFHK.[A]		5	P08243 [354-379]		1	2934.42	1.494	119.8	80.2	1.51034e+07	1.01068e+07	6.94	93.62
	[K].ILQEYVEHQVDDAMMANAAQKFPFNTPK.[T]	1xOxidation [M15]	4	P08243 [484-511]		1	3251.55	1.474	119.2	80.8	3.7165e+06	2.52153e+06	5.45	101.17
	[R].RIGCLLSGGLDSSLVAATLLK.[Q]	1xCarbamidomethyl [C4]	3	P08243 [252-272]		1	2144.21	1.421	117.4	82.6	1.72158e+06	1.21181e+06	4.59	112.73
	[K].ILQEYVEHQVDDAMMANAAQKFPFNTPK.[T]		5	P08243 [484-511]		1	3235.56	1.386	116.2	83.8	17790036	1.28373e+07	7.92	103.93
	[-].MCGIWALFGSDDCLSVQCLSAMK.[I]	3xCarbamidomethyl [C2; C13; C18]; 1xMet-loss [N-Term]	12	P08243 [1-23]	P08243 1xMet-loss [N-Term]	0	2518.12	1.293	112.8	87.2	5.8231e+06	4.50456e+06	4.68	130.92
	[K].HSATPFLK.[V]		7	P08243 [169-176]		0	900.494	1.289	112.6	87.4	86764672	6.73318e+07	2.71	27.6
	[K].GGIEQTICMLDGVFAFVLLDTANKK.[V]	1xCarbamidomethyl [C8]	4	P08243 [108-132]		1	2740.4	1.272	112	88	16381073	1.288e+07	7.02	161.03
	[K].GGIEQTICMLDGVFAFVLLDTANK.[K]	1xCarbamidomethyl [C8]; 1xOxidation [M9]	2	P08243 [108-131]		0	2628.3	1.261	111.6	88.4	518214	410854	4.67	160.57
	[K].GGIEQTICMLDGVFAFVLLDTANKK.[V]	1xCarbamidomethyl [C8]; 1xOxidation [M9]	3	P08243 [108-132]		1	2756.4	1.228	110.3	89.7	1.68727e+06	1.3735e+06	5.02	159.73
	[R].IGCLLSGGLDSSLVAATLLK.[Q]	1xCarbamidomethyl [C3]	28	P08243 [253-272]		0	1988.11	1.186	108.5	91.5	4.17868e+07	3.52253e+07	5.03	124.48
	[K].AMTEDGFLAVCSEAK.[G]	1xCarbamidomethyl [C11]; 1xOxidation [M2]	11	P08243 [148-162]		0	1644.72	1.181	108.3	91.7	8.32209e+06	7.0484e+06	3.6	65.12
	[R].TTAAHGLELR.[V]		11	P08243 [408-417]		0	1068.58	1.118	105.6	94.4	156912254	1.40343e+08	2.15	26.31
	[K].EGYYYR.[Q]		6	P08243 [514-519]		0	850.373	1.111	105.3	94.7	70889680	6.38058e+07	1.16	26.94
	[R].ILFNNAVK.[K]		7	P08243 [237-244]		0	918.541	1.092	104.4	95.6	104509640	9.56886e+07	1.16	49.22
	[K].EAQVQYPLQTFAIGMEDSPDLLAAR.[K]		23	P08243 [276-300]		0	2763.37	1.089	104.3	95.7	1.05982e+07	9.72808e+06	6.13	127.77
	[R].ETFEDSNLIPK.[E]		6	P08243 [450-460]		0	1292.64	1.085	104.1	95.9	53480252	4.92932e+07	2.49	68.4
	[R].ADWLSHYWMPK.[W]		11	P08243 [530-540]		0	1433.67	1.072	103.5	96.5	79160210	7.3862e+07	3.4	89.51
	[K].NTDSVVIFSGEGSDELTQGYIYFHK.[A]		13	P08243 [355-379]		0	2806.32	1.068	103.3	96.7	39109342	3.66299e+07	6.33	101.79
	[R].VPFLDHR.[F]		6	P08243 [418-424]		0	883.478	1.067	103.2	96.8	21439286	2.01017e+07	1.52	42.5
	[R].DVPLHALYDNVEK.[L]		19	P08243 [209-221]		0	1512.77	1.061	103	97	70424512	6.63574e+07	4.24	73.16
	[K].EAFSDGITSVK.[N]		7	P08243 [468-478]		0	1153.57	1.055	102.7	97.3	1.08158e+08	1.02559e+08	2.22	51.24
	[K].VASVEMVK.[Y]		4	P08243 [196-203]		0	862.47	1.05	102.5	97.5	85296640	8.11983e+07	1.41	30.01
	[R].FENVNGYTNCCFGFHR.[L]	2xCarbamidomethyl [C10; C11]	7	P08243 [34-49]		0	2021.84	1.044	102.1	97.9	6.36277e+07	6.09522e+07	5.11	70.03
	[R].DTYGVRPLFK.[A]		9	P08243 [138-147]		0	1195.65	1.041	102	98	129808080	1.24737e+08	3.23	58.52
	[R].ASVGMYLISK.[Y]		7	P08243 [341-350]		0	1068.58	1.038	101.8	98.2	24519636	2.36304e+07	2.54	66.88
	[K].VASVEMVK.[Y]	1xOxidation [M6]	9	P08243 [196-203]		0	878.465	1.034	101.7	98.3	2.85837e+06	2.76419e+06	1.31	17.73
	[K].VADHIGSEHYEVLFNSEEGIQALDEVIFSLETYDITTVR.[A]		1	P08243 [302-340]		0	4439.16	1.034	101.7	98.3	10602632	1.02548e+07	8.2	159.85
	[R].LAVVDPLFGMQPIR.[V]		10	P08243 [50-63]		0	1555.87	1.031	101.5	98.5	71434670	6.93152e+07	3.61	106.84
	[R].ELYLFDVLR.[A]		8	P08243 [396-404]		0	1167.64	1.027	101.3	98.7	89736960	8.73826e+07	2.07	114.04
	[R].ADWLSHYWMPK.[W]	1xOxidation [M9]	11	P08243 [530-540]		0	1449.66	1.027	101.3	98.7	1.49268e+07	1.45403e+07	3.4	83.74
	[K].LFPGFEIETVK.[N]		9	P08243 [222-232]		0	1279.69	0.997	99.9	100.1	77780232	7.79809e+07	2.41	91.86
	[K].AMTEDGFLAVCSEAK.[G]	1xCarbamidomethyl [C11]	16	P08243 [148-162]		0	1628.73	0.995	99.8	100.2	3.0221e+07	3.03681e+07	3.23	73.43
	[K].ILQEYVEHQVDDAMMANAAQK.[F]		9	P08243 [484-504]		0	2404.13	0.989	99.4	100.6	6.31125e+07	6.38424e+07	6.9	87.64
	[K].KYPYLWLCYNGEIYNHK.[K]	1xCarbamidomethyl [C8]	9	P08243 [66-82]		1	2261.08	0.973	98.6	101.4	29757555	3.05977e+07	5.79	86.09
	[-K].MQQHFEFEYQTK.[V]		11	P08243 [84-95]		0	1615.72	0.972	98.6	101.4	5.49209e+07	5.6483e+07	4.6	53.97
	[K].EILWRPK.[E]		5	P08243 [461-467]		0	941.557	0.972	98.6	101.4	31397216	3.22913e+07	1.61	42.71
	[K].ILQEYVEHQVDDAMMANAAQK.[F]	1xOxidation [M]	12	P08243 [484-504]		0	2420.12	0.958	97.9	102.1	9512693	9.92638e+06	5.86	85.36
	[K].FPFNTPK.[T]		9	P08243 [505-511]		0	850.446	0.954	97.7	102.3	55182924	5.78295e+07	1.52	52.74
	[-K].MQQHFEFEYQTK.[V]	1xOxidation [M1]	9	P08243 [84-95]		0	1631.72	0.92	95.9	104.1	6.6461e+06	7.22021e+06	2.83	48.88
	[K].VEPFLPGHYEVLDLKPNGK.[V]		11	P08243 [177-195]		0	2152.14	0.897	94.6	105.4	107644476	1.20002e+08	4.47	83.72
	[K].YPYLWLCYNGEIYNHK.[K]	1xCarbamidomethyl [C7]	1	P08243 [67-82]		0	2132.99	0.875	93.4	106.6	2.11999e+06	2.42182e+06	2.18	96.25
	[K].VDGEIILHLYDK.[G]		16	P08243 [96-107]		0	1414.76	0.875	93.3	106.7	6.96921e+07	7.96817e+07	4.08	81.03
	[K].WINATDPSAR.[T]		4	P08243 [541-550]		0	1130.56	0.855	92.2	107.8	75103464	8.77976e+07	2.81	40.8
	[R].FSSYYLSLPPEMR.[I]		26	P08243 [425-437]		0	1589.77	0.846	91.7	108.3	1.58069e+07	1.8685e+07	4.16	93.78
	[K].GGIEQTICMLDGVFAFVLLDTANK.[K]	1xCarbamidomethyl [C8]	4	P08243 [108-131]		0	2612.31	0.802	89	111	4.81324e+06	6.00137e+06	5.94	161.91
	[-].MCGIWALFGSDDCLSVQCLSAMK.[I]	3xCarbamidomethyl [C2; C13; C18]; 1xOxidation [M22]; 1xMet-loss [N-Term]	1	P08243 [1-23]	P08243 1xMet-loss [N-Term]	0	2534.12						2.27
	[R].FSSYYLSLPPEMR.[I]	1xOxidation [M12]	1	P08243 [425-437]		0	1605.76						1.47
Q14697	Neutral alpha-glucosidase AB OS=Homo sapiens OX=9606 GN=GANAB PE=1 SV=3	71	54	432	944	106.8	6.14	1413.16	GANAB	1.29	113.6	86.4	5.43443e+07	4.11373e+07	5.43443e+07	4.13071e+07
	Annotated Sequence	Modifications	# PSMs	Positions in Master Proteins	Modifications in Master Proteins	# Missed Cleavages	Theo. MH+ [Da]	Abundance Ratio: (ask) / (minus)	Abundances (Scaled): F4: Sample, ask	Abundances (Scaled): F3: Sample, minus	Abundances (Normalized): F4: Sample, ask	Abundances (Normalized): F3: Sample, minus	XCorr (by Search Engine): Sequest HT	Top Apex RT [min]
	[R].RFSFSGNTLVSSSADPEGHFETPIWIER.[V]		1	Q14697 [864-891]; Q14697-2 [886-913]		1	3166.52	1.824	129.2	70.8	4.07767e+06	2.23509e+06	6.64	99.84
	[K].RYFTWDPSRFPQPR.[T]		1	Q14697 [437-450]; Q14697-2 [459-472]		2	1852.92	1.731	126.8	73.2	2.0408e+06	1.17875e+06	2.76	75.07
	[R].VSQGSKDPAEGDGAQPEETPRDGDKPEETQGK.[A]		4	Q14697 [186-217]		2	3339.52	1.575	122.3	77.7	3.25112e+07	2.06431e+07	8.38	21.67
	[K].AEKDEPGAWEETFK.[T]		4	Q14697 [218-231]; Q14697-2 [240-253]		1	1636.75	1.519	120.6	79.4	8.9333e+06	5.8794e+06	3.78	57.63
	[R].SGGMERPFVLAR.[A]	1xOxidation [M4]	10	Q14697 [591-602]; Q14697-2 [613-624]		0	1335.68	1.382	116	84	9.76604e+06	7.06641e+06	2.55	41.38
	[R].YSLLPFWYTLLYQAHR.[E]		8	Q14697 [705-720]; Q14697-2 [727-742]		0	2071.08	1.274	112	88	13080912	1.027e+07	4.49	137.24
	[K].IILTARPFR.[L]		5	Q14697 [149-157]; Q14697-2 [149-157]		0	1086.68	1.263	111.6	88.4	37490304	2.96863e+07	1.95	54.62
	[R].IDELEPR.[R]		2	Q14697 [103-109]; Q14697-2 [103-109]		0	871.452	1.237	110.6	89.4	16663918	1.34761e+07	2.01	29.03
	[K].DPAEGDGAQPEETPR.[D]		2	Q14697 [192-206]; Q14697-2 [214-228]		0	1568.68	1.191	108.7	91.3	603036	506330	4.52	22.75
	[R].YFTWDPSRFPQPR.[T]		5	Q14697 [438-450]; Q14697-2 [460-472]		1	1696.82	1.187	108.5	91.5	12041031	1.01475e+07	1.6	82.77
	[K].VTEGGEPYR.[L]		4	Q14697 [270-278]; Q14697-2 [292-300]		0	1007.48	1.173	108	92	10208929	8.70249e+06	2.1	18.44
	[R].NLGLYVK.[T]		5	Q14697 [485-491]; Q14697-2 [507-513]		0	806.477	1.147	106.8	93.2	58258072	5.07947e+07	1.49	48.86
	[K].DPAEGDGAQPEETPRDGDKPEETQGK.[A]		4	Q14697 [192-217]; Q14697-2 [214-239]		1	2753.21	1.147	106.8	93.2	4.02937e+06	3.5139e+06	3.64	22.39
	[R].KPGINVASDWSIHLR.[-]		15	Q14697 [930-944]; Q14697-2 [952-966]		0	1692.92	1.142	106.6	93.4	4.47622e+07	3.91814e+07	6.19	73.22
	[K].TRDGSDYEGWCWPGSAGYPDFTNPTMR.[A]	1xCarbamidomethyl [C11]	2	Q14697 [492-518]; Q14697-2 [514-540]		1	3123.3	1.125	105.9	94.1	9308459	8.27183e+06	5.48	100.03
	[R].LSVSGRDENSVELTMAEGPYK.[I]		9	Q14697 [128-148]; Q14697-2 [128-148]		1	2282.1	1.124	105.9	94.1	1752888	1.5589e+06	4.29	72.11
	[K].DDPITLFVALSPQGTAQGELFLDDGHTFNYQTR.[Q]		24	Q14697 [825-857]; Q14697-2 [847-879]		0	3666.77	1.122	105.7	94.3	9.30479e+06	8.29497e+06	6.52	135.86
	[R].REPWLLPSQHNDIIR.[D]		7	Q14697 [684-698]; Q14697-2 [706-720]		1	1874	1.121	105.7	94.3	7.66262e+07	6.83833e+07	5.52	68.87
	[R].WNYRDEADVLEVDQGFDDHNLPCDVIWLDIEHADGKR.[Y]	1xCarbamidomethyl [C23]	1	Q14697 [401-437]; Q14697-2 [423-459]		2	4455.04	1.088	104.2	95.8	1.19938e+06	1.10267e+06	7.68	117.21
	[R].LYNLDVFQYELYNPMALYGSVPVLLAHNPHR.[D]		8	Q14697 [279-309]; Q14697-2 [301-331]		0	3646.85	1.087	104.2	95.8	3.49646e+07	3.21619e+07	5.98	140.9
	[R].WYQMGAYQPFFR.[A]		5	Q14697 [663-674]; Q14697-2 [685-696]		0	1593.73	1.082	103.9	96.1	3.07455e+07	2.84151e+07	3.11	99.7
	[R].FRIDELEPR.[R]		12	Q14697 [101-109]; Q14697-2 [101-109]		1	1174.62	1.061	103	97	47006869	4.42939e+07	3.12	64.78
	[R].VSQGSKDPAEGDGAQPEETPR.[D]		7	Q14697 [186-206]		1	2154.99	1.057	102.8	97.2	21833074	2.06641e+07	3.8	21.62
	[K].DEPGAWEETFK.[T]		6	Q14697 [221-231]; Q14697-2 [243-253]		0	1308.57	1.054	102.6	97.4	34553212	3.27699e+07	2.1	69.67
	[R].DGSDYEGWCWPGSAGYPDFTNPTMR.[A]	1xCarbamidomethyl [C9]; 1xOxidation [M24]	3	Q14697 [494-518]; Q14697-2 [516-540]		0	2882.15	1.054	102.6	97.4	790504	750139	4.02	107.09
	[R].GLLEFEHQR.[A]		8	Q14697 [174-182]; Q14697-2 [174-182]		0	1128.58	1.049	102.4	97.6	89837076	8.56777e+07	2.31	49.86
	[R].SGGMERPFVLAR.[A]		10	Q14697 [591-602]; Q14697-2 [613-624]		0	1319.69	1.04	102	98	78696221	7.56423e+07	3.1	53.39
	[R].LDLLEDR.[S]		5	Q14697 [158-164]; Q14697-2 [158-164]		0	873.468	1.023	101.1	98.9	69119272	6.75833e+07	1.84	56.46
	[R].LYNLDVFQYELYNPMALYGSVPVLLAHNPHR.[D]	1xOxidation [M15]	9	Q14697 [279-309]; Q14697-2 [301-331]		0	3662.85	1.019	100.9	99.1	2.8804e+06	2.82692e+06	5.05	132.62
	[R].SLLLSVNAR.[G]		7	Q14697 [165-173]; Q14697-2 [165-173]		0	972.584	1.016	100.8	99.2	38380808	3.77608e+07	2.25	60.05
	[R].DEADVLEVDQGFDDHNLPCDVIWLDIEHADGK.[R]	1xCarbamidomethyl [C19]	2	Q14697 [405-436]; Q14697-2 [427-458]		0	3679.65	1.014	100.7	99.3	2.28732e+06	2.25477e+06	4.92	125.34
	[K].HHGPQTLYLPVTLSSIPVFQR.[G]		5	Q14697 [785-805]; Q14697-2 [807-827]		0	2390.3	1.002	100.1	99.9	5.43188e+06	5.42189e+06	4.8	104.57
	[K].VLLVLELQGLQK.[N]		9	Q14697 [85-96]; Q14697-2 [85-96]		0	1352.85	0.999	100	100	28370588	2.83858e+07	3.63	104.05
	[R].SIRPGLSPYR.[A]		10	Q14697 [52-61]; Q14697-2 [52-61]		0	1145.64	0.986	99.3	100.7	106939830	1.08502e+08	3.2	35.07
	[R].FSFSGNTLVSSSADPEGHFETPIWIER.[V]		9	Q14697 [865-891]; Q14697-2 [887-913]		0	3010.42	0.985	99.2	100.8	6.33605e+07	6.43248e+07	7.52	108.48
	[K].RYFTWDPSR.[F]		7	Q14697 [437-445]; Q14697-2 [459-467]		1	1227.59	0.984	99.2	100.8	2.62882e+07	2.67191e+07	1.97	57.56
	[R].AFFAGSQR.[F]		1	Q14697 [603-610]; Q14697-2 [625-632]		0	883.442	0.973	98.6	101.4	56071544	5.76145e+07	1.1	32.79
	[K].MMDYLQGSGETPQTDVR.[W]		7	Q14697 [338-354]; Q14697-2 [360-376]		0	1927.85	0.969	98.4	101.6	1.9754e+07	2.03794e+07	4.29	64.97
	[R].DVHNIYGLYVHMATADGLR.[Q]		15	Q14697 [570-588]; Q14697-2 [592-610]		0	2145.05	0.962	98.1	101.9	5.14125e+07	5.3425e+07	5.65	96.85
	[R].WYQMGAYQPFFR.[A]	1xOxidation [M4]	2	Q14697 [663-674]; Q14697-2 [685-696]		0	1609.73	0.957	97.8	102.2	2.5821e+06	2.69707e+06	2.76	86.53
	[R].EPWLLPSQHNDIIR.[D]		10	Q14697 [685-698]; Q14697-2 [707-720]		0	1717.9	0.947	97.3	102.7	2.92734e+07	3.09245e+07	3.12	80.35
	[R].QYASLTGTQALPPLFSLGYHQSR.[W]		7	Q14697 [378-400]; Q14697-2 [400-422]		0	2535.3	0.945	97.2	102.8	40018956	4.23525e+07	6.26	102.35
	[R].YRVPDVLVADPPIAR.[L]		13	Q14697 [113-127]; Q14697-2 [113-127]		1	1680.94	0.934	96.6	103.4	6.4276e+07	6.88192e+07	2.79	79.6
	[K].DAQHYGGWEHR.[D]		9	Q14697 [559-569]; Q14697-2 [581-591]		0	1355.59	0.933	96.5	103.5	5.94793e+07	6.3762e+07	3.79	24.03
	[R].LSFQHDPETSVLVLR.[K]		8	Q14697 [915-929]; Q14697-2 [937-951]		0	1740.93	0.931	96.4	103.6	90891720	9.76404e+07	3.47	79.01
	[R].VPDVLVADPPIAR.[L]		7	Q14697 [115-127]; Q14697-2 [115-127]		0	1361.78	0.893	94.4	105.6	3.03477e+06	3.39651e+06	3.17	75.92
	[R].DENSVELTMAEGPYK.[I]		4	Q14697 [134-148]; Q14697-2 [134-148]		0	1682.76	0.867	92.9	107.1	13368479	1.54212e+07	3.83	72.34
	[R].YFTWDPSR.[F]		2	Q14697 [438-445]; Q14697-2 [460-467]		0	1071.49	0.852	92	108	19249626	2.25947e+07	1.44	67.41
	[R].DGSDYEGWCWPGSAGYPDFTNPTMR.[A]	1xCarbamidomethyl [C9]	6	Q14697 [494-518]; Q14697-2 [516-540]		0	2866.15	0.847	91.7	108.3	9.84249e+06	1.16211e+07	5.16	111.83
	[K].NPEPELLVR.[W]		5	Q14697 [654-662]; Q14697-2 [676-684]		0	1066.59	0.839	91.2	108.8	59161044	7.05151e+07	2.66	54.98
	[R].FGAVWTGDNTAEWDHLK.[I]		7	Q14697 [611-627]; Q14697-2 [633-649]		0	1946.9	0.826	90.5	109.5	71531728	8.65638e+07	4.98	84.41
	[R].DLGIFWLNAAETWVDISSNTAGK.[T]		25	Q14697 [310-332]; Q14697-2 [332-354]		0	2508.24	0.809	89.4	110.6	1.38411e+07	1.71069e+07	7.03	159.55
	[R].ALLDSLQLGPDSLTVHLIHEVTK.[V]		15	Q14697 [62-84]; Q14697-2 [62-84]		0	2499.38	0.804	89.1	110.9	41385198	5.14874e+07	5.73	120.34
	[K].LVAIVDPHIK.[V]		12	Q14697 [463-472]; Q14697-2 [485-494]		0	1104.68	0.803	89.1	110.9	82113216	1.02279e+08	2.39	54.5
	[K].TCEESSFCK.[RC]	2xCarbamidomethyl [C2; C8]	4	Q14697 [40-48]; Q14697-2 [40-48]		0	1147.44	0.796	88.7	111.3	12538631	1.57429e+07	2.72	19.95
	[K].TRDGSDYEGWCWPGSAGYPDFTNPTMR.[A]	1xCarbamidomethyl [C11]; 1xOxidation [M26]	1	Q14697 [492-518]; Q14697-2 [514-540]		1	3139.29	0.685	81.3	118.7	717323	1.04696e+06	5.21	96.32
	[K].MMDYLQGSGETPQTDVR.[W]	1xOxidation [M]	25	Q14697 [338-354]; Q14697-2 [360-376]		0	1943.85	0.579	73.3	126.7	5.94906e+06	1.02805e+07	3.91	57.16
	[R].WMSETGIIDVFLLLGPSISDVFR.[Q]		2	Q14697 [355-377]; Q14697-2 [377-399]		0	2595.35	0.543	70.4	129.6	298918	550580	4.02	161.64
	[K].THSDSKPYGPMSVGLDFSLPGMEHVYGIPEHADNLR.[L]		4	Q14697 [232-267]; Q14697-2 [254-289]		0	3953.86	0.396	56.7	143.3	879202	2.22072e+06	6.55	101.59
	[R].WNYRDEADVLEVDQGFDDHNLPCDVIWLDIEHADGK.[R]	1xCarbamidomethyl [C23]	5	Q14697 [401-436]; Q14697-2 [423-458]		1	4298.94	0.291	45.1	154.9	3.28879e+06	1.12924e+07	8.09	123.29
	[K].THSDSKPYGPMSVGLDFSLPGMEHVYGIPEHADNLR.[L]	1xOxidation [M22]	1	Q14697 [232-267]; Q14697-2 [254-289]		0	3969.85						2.45
Q14697-2	Isoform 2 of Neutral alpha-glucosidase AB OS=Homo sapiens OX=9606 GN=GANAB	70	55	431	966	109.4	6.24	1406.42	GANAB	0.999	98.7	101.3	1.74897e+09	1.78602e+09	1.74897e+09	1.79339e+09
	Annotated Sequence	Modifications	# PSMs	Positions in Master Proteins	Modifications in Master Proteins	# Missed Cleavages	Theo. MH+ [Da]	Abundance Ratio: (ask) / (minus)	Abundances (Scaled): F4: Sample, ask	Abundances (Scaled): F3: Sample, minus	Abundances (Normalized): F4: Sample, ask	Abundances (Normalized): F3: Sample, minus	XCorr (by Search Engine): Sequest HT	Top Apex RT [min]
	[R].RFSFSGNTLVSSSADPEGHFETPIWIER.[V]		1	Q14697 [864-891]; Q14697-2 [886-913]		1	3166.52	1.824	129.2	70.8	4.07767e+06	2.23509e+06	6.64	99.84
	[K].RYFTWDPSRFPQPR.[T]		1	Q14697 [437-450]; Q14697-2 [459-472]		2	1852.92	1.731	126.8	73.2	2.0408e+06	1.17875e+06	2.76	75.07
	[K].AEKDEPGAWEETFK.[T]		4	Q14697 [218-231]; Q14697-2 [240-253]		1	1636.75	1.519	120.6	79.4	8.9333e+06	5.8794e+06	3.78	57.63
	[R].SGGMERPFVLAR.[A]	1xOxidation [M4]	10	Q14697 [591-602]; Q14697-2 [613-624]		0	1335.68	1.382	116	84	9.76604e+06	7.06641e+06	2.55	41.38
	[R].YSLLPFWYTLLYQAHR.[E]		8	Q14697 [705-720]; Q14697-2 [727-742]		0	2071.08	1.274	112	88	13080912	1.027e+07	4.49	137.24
	[K].IILTARPFR.[L]		5	Q14697 [149-157]; Q14697-2 [149-157]		0	1086.68	1.263	111.6	88.4	37490304	2.96863e+07	1.95	54.62
	[R].IDELEPR.[R]		2	Q14697 [103-109]; Q14697-2 [103-109]		0	871.452	1.237	110.6	89.4	16663918	1.34761e+07	2.01	29.03
	[K].DPAEGDGAQPEETPR.[D]		2	Q14697 [192-206]; Q14697-2 [214-228]		0	1568.68	1.191	108.7	91.3	603036	506330	4.52	22.75
	[R].YFTWDPSRFPQPR.[T]		5	Q14697 [438-450]; Q14697-2 [460-472]		1	1696.82	1.187	108.5	91.5	12041031	1.01475e+07	1.6	82.77
	[K].VTEGGEPYR.[L]		4	Q14697 [270-278]; Q14697-2 [292-300]		0	1007.48	1.173	108	92	10208929	8.70249e+06	2.1	18.44
	[R].NLGLYVK.[T]		5	Q14697 [485-491]; Q14697-2 [507-513]		0	806.477	1.147	106.8	93.2	58258072	5.07947e+07	1.49	48.86
	[K].DPAEGDGAQPEETPRDGDKPEETQGK.[A]		4	Q14697 [192-217]; Q14697-2 [214-239]		1	2753.21	1.147	106.8	93.2	4.02937e+06	3.5139e+06	3.64	22.39
	[R].KPGINVASDWSIHLR.[-]		15	Q14697 [930-944]; Q14697-2 [952-966]		0	1692.92	1.142	106.6	93.4	4.47622e+07	3.91814e+07	6.19	73.22
	[K].TRDGSDYEGWCWPGSAGYPDFTNPTMR.[A]	1xCarbamidomethyl [C11]	2	Q14697 [492-518]; Q14697-2 [514-540]		1	3123.3	1.125	105.9	94.1	9308459	8.27183e+06	5.48	100.03
	[R].LSVSGRDENSVELTMAEGPYK.[I]		9	Q14697 [128-148]; Q14697-2 [128-148]		1	2282.1	1.124	105.9	94.1	1752888	1.5589e+06	4.29	72.11
	[K].DDPITLFVALSPQGTAQGELFLDDGHTFNYQTR.[Q]		24	Q14697 [825-857]; Q14697-2 [847-879]		0	3666.77	1.122	105.7	94.3	9.30479e+06	8.29497e+06	6.52	135.86
	[R].REPWLLPSQHNDIIR.[D]		7	Q14697 [684-698]; Q14697-2 [706-720]		1	1874	1.121	105.7	94.3	7.66262e+07	6.83833e+07	5.52	68.87
	[R].WNYRDEADVLEVDQGFDDHNLPCDVIWLDIEHADGKR.[Y]	1xCarbamidomethyl [C23]	1	Q14697 [401-437]; Q14697-2 [423-459]		2	4455.04	1.088	104.2	95.8	1.19938e+06	1.10267e+06	7.68	117.21
	[R].LYNLDVFQYELYNPMALYGSVPVLLAHNPHR.[D]		8	Q14697 [279-309]; Q14697-2 [301-331]		0	3646.85	1.087	104.2	95.8	3.49646e+07	3.21619e+07	5.98	140.9
	[R].WYQMGAYQPFFR.[A]		5	Q14697 [663-674]; Q14697-2 [685-696]		0	1593.73	1.082	103.9	96.1	3.07455e+07	2.84151e+07	3.11	99.7
	[R].FRIDELEPR.[R]		12	Q14697 [101-109]; Q14697-2 [101-109]		1	1174.62	1.061	103	97	47006869	4.42939e+07	3.12	64.78
	[K].DEPGAWEETFK.[T]		6	Q14697 [221-231]; Q14697-2 [243-253]		0	1308.57	1.054	102.6	97.4	34553212	3.27699e+07	2.1	69.67
	[R].DGSDYEGWCWPGSAGYPDFTNPTMR.[A]	1xCarbamidomethyl [C9]; 1xOxidation [M24]	3	Q14697 [494-518]; Q14697-2 [516-540]		0	2882.15	1.054	102.6	97.4	790504	750139	4.02	107.09
	[R].GLLEFEHQR.[A]		8	Q14697 [174-182]; Q14697-2 [174-182]		0	1128.58	1.049	102.4	97.6	89837076	8.56777e+07	2.31	49.86
	[R].SGGMERPFVLAR.[A]		10	Q14697 [591-602]; Q14697-2 [613-624]		0	1319.69	1.04	102	98	78696221	7.56423e+07	3.1	53.39
	[R].LDLLEDR.[S]		5	Q14697 [158-164]; Q14697-2 [158-164]		0	873.468	1.023	101.1	98.9	69119272	6.75833e+07	1.84	56.46
	[R].LYNLDVFQYELYNPMALYGSVPVLLAHNPHR.[D]	1xOxidation [M15]	9	Q14697 [279-309]; Q14697-2 [301-331]		0	3662.85	1.019	100.9	99.1	2.8804e+06	2.82692e+06	5.05	132.62
	[R].SLLLSVNAR.[G]		7	Q14697 [165-173]; Q14697-2 [165-173]		0	972.584	1.016	100.8	99.2	38380808	3.77608e+07	2.25	60.05
	[R].DEADVLEVDQGFDDHNLPCDVIWLDIEHADGK.[R]	1xCarbamidomethyl [C19]	2	Q14697 [405-436]; Q14697-2 [427-458]		0	3679.65	1.014	100.7	99.3	2.28732e+06	2.25477e+06	4.92	125.34
	[K].HHGPQTLYLPVTLSSIPVFQR.[G]		5	Q14697 [785-805]; Q14697-2 [807-827]		0	2390.3	1.002	100.1	99.9	5.43188e+06	5.42189e+06	4.8	104.57
	[K].VLLVLELQGLQK.[N]		9	Q14697 [85-96]; Q14697-2 [85-96]		0	1352.85	0.999	100	100	28370588	2.83858e+07	3.63	104.05
	[R].SIRPGLSPYR.[A]		10	Q14697 [52-61]; Q14697-2 [52-61]		0	1145.64	0.986	99.3	100.7	106939830	1.08502e+08	3.2	35.07
	[R].FSFSGNTLVSSSADPEGHFETPIWIER.[V]		9	Q14697 [865-891]; Q14697-2 [887-913]		0	3010.42	0.985	99.2	100.8	6.33605e+07	6.43248e+07	7.52	108.48
	[K].RYFTWDPSR.[F]		7	Q14697 [437-445]; Q14697-2 [459-467]		1	1227.59	0.984	99.2	100.8	2.62882e+07	2.67191e+07	1.97	57.56
	[R].AFFAGSQR.[F]		1	Q14697 [603-610]; Q14697-2 [625-632]		0	883.442	0.973	98.6	101.4	56071544	5.76145e+07	1.1	32.79
	[K].VNLTLGSIWDK.[I]		4	Q14697-2 [192-202]		0	1245.68	0.972	98.6	101.4	11392831	1.17185e+07	2.85	91.59
	[K].MMDYLQGSGETPQTDVR.[W]		7	Q14697 [338-354]; Q14697-2 [360-376]		0	1927.85	0.969	98.4	101.6	1.9754e+07	2.03794e+07	4.29	64.97
	[R].DVHNIYGLYVHMATADGLR.[Q]		15	Q14697 [570-588]; Q14697-2 [592-610]		0	2145.05	0.962	98.1	101.9	5.14125e+07	5.3425e+07	5.65	96.85
	[R].WYQMGAYQPFFR.[A]	1xOxidation [M4]	2	Q14697 [663-674]; Q14697-2 [685-696]		0	1609.73	0.957	97.8	102.2	2.5821e+06	2.69707e+06	2.76	86.53
	[R].EPWLLPSQHNDIIR.[D]		10	Q14697 [685-698]; Q14697-2 [707-720]		0	1717.9	0.947	97.3	102.7	2.92734e+07	3.09245e+07	3.12	80.35
	[R].QYASLTGTQALPPLFSLGYHQSR.[W]		7	Q14697 [378-400]; Q14697-2 [400-422]		0	2535.3	0.945	97.2	102.8	40018956	4.23525e+07	6.26	102.35
	[R].YRVPDVLVADPPIAR.[L]		13	Q14697 [113-127]; Q14697-2 [113-127]		1	1680.94	0.934	96.6	103.4	6.4276e+07	6.88192e+07	2.79	79.6
	[K].DAQHYGGWEHR.[D]		9	Q14697 [559-569]; Q14697-2 [581-591]		0	1355.59	0.933	96.5	103.5	5.94793e+07	6.3762e+07	3.79	24.03
	[R].LSFQHDPETSVLVLR.[K]		8	Q14697 [915-929]; Q14697-2 [937-951]		0	1740.93	0.931	96.4	103.6	90891720	9.76404e+07	3.47	79.01
	[R].QGSKDPAEGDGAQPEETPRDGDKPEETQGK.[A]		2	Q14697-2 [210-239]		2	3153.42	0.924	96	104	4349770	4.7085e+06	7.31	20.14
	[R].VPDVLVADPPIAR.[L]		7	Q14697 [115-127]; Q14697-2 [115-127]		0	1361.78	0.893	94.4	105.6	3.03477e+06	3.39651e+06	3.17	75.92
	[R].DENSVELTMAEGPYK.[I]		4	Q14697 [134-148]; Q14697-2 [134-148]		0	1682.76	0.867	92.9	107.1	13368479	1.54212e+07	3.83	72.34
	[R].YFTWDPSR.[F]		2	Q14697 [438-445]; Q14697-2 [460-467]		0	1071.49	0.852	92	108	19249626	2.25947e+07	1.44	67.41
	[R].DGSDYEGWCWPGSAGYPDFTNPTMR.[A]	1xCarbamidomethyl [C9]	6	Q14697 [494-518]; Q14697-2 [516-540]		0	2866.15	0.847	91.7	108.3	9.84249e+06	1.16211e+07	5.16	111.83
	[K].NPEPELLVR.[W]		5	Q14697 [654-662]; Q14697-2 [676-684]		0	1066.59	0.839	91.2	108.8	59161044	7.05151e+07	2.66	54.98
	[R].FGAVWTGDNTAEWDHLK.[I]		7	Q14697 [611-627]; Q14697-2 [633-649]		0	1946.9	0.826	90.5	109.5	71531728	8.65638e+07	4.98	84.41
	[R].DLGIFWLNAAETWVDISSNTAGK.[T]		25	Q14697 [310-332]; Q14697-2 [332-354]		0	2508.24	0.809	89.4	110.6	1.38411e+07	1.71069e+07	7.03	159.55
	[R].ALLDSLQLGPDSLTVHLIHEVTK.[V]		15	Q14697 [62-84]; Q14697-2 [62-84]		0	2499.38	0.804	89.1	110.9	41385198	5.14874e+07	5.73	120.34
	[K].LVAIVDPHIK.[V]		12	Q14697 [463-472]; Q14697-2 [485-494]		0	1104.68	0.803	89.1	110.9	82113216	1.02279e+08	2.39	54.5
	[K].TCEESSFCK.[RC]	2xCarbamidomethyl [C2; C8]	4	Q14697 [40-48]; Q14697-2 [40-48]		0	1147.44	0.796	88.7	111.3	12538631	1.57429e+07	2.72	19.95
	[R].QGSKDPAEGDGAQPEETPR.[D]		4	Q14697-2 [210-228]		1	1968.89	0.708	82.9	117.1	2.46866e+06	3.48714e+06	5.4	19.5
	[K].TRDGSDYEGWCWPGSAGYPDFTNPTMR.[A]	1xCarbamidomethyl [C11]; 1xOxidation [M26]	1	Q14697 [492-518]; Q14697-2 [514-540]		1	3139.29	0.685	81.3	118.7	717323	1.04696e+06	5.21	96.32
	[K].MMDYLQGSGETPQTDVR.[W]	1xOxidation [M]	25	Q14697 [338-354]; Q14697-2 [360-376]		0	1943.85	0.579	73.3	126.7	5.94906e+06	1.02805e+07	3.91	57.16
	[R].WMSETGIIDVFLLLGPSISDVFR.[Q]		2	Q14697 [355-377]; Q14697-2 [377-399]		0	2595.35	0.543	70.4	129.6	298918	550580	4.02	161.64
	[K].THSDSKPYGPMSVGLDFSLPGMEHVYGIPEHADNLR.[L]		4	Q14697 [232-267]; Q14697-2 [254-289]		0	3953.86	0.396	56.7	143.3	879202	2.22072e+06	6.55	101.59
	[R].WNYRDEADVLEVDQGFDDHNLPCDVIWLDIEHADGK.[R]	1xCarbamidomethyl [C23]	5	Q14697 [401-436]; Q14697-2 [423-458]		1	4298.94	0.291	45.1	154.9	3.28879e+06	1.12924e+07	8.09	123.29
	[K].THSDSKPYGPMSVGLDFSLPGMEHVYGIPEHADNLR.[L]	1xOxidation [M22]	1	Q14697 [232-267]; Q14697-2 [254-289]		0	3969.85						2.45
Q71U36	Tubulin alpha-1A chain OS=Homo sapiens OX=9606 GN=TUBA1A PE=1 SV=1	92	31	425	451	50.1	5.06	1488.49	TUBA1A	1.234	104.1	95.9	5.13171e+07	4.70749e+07	5.13171e+07	4.72692e+07
	Annotated Sequence	Modifications	# PSMs	Positions in Master Proteins	Modifications in Master Proteins	# Missed Cleavages	Theo. MH+ [Da]	Abundance Ratio: (ask) / (minus)	Abundances (Scaled): F4: Sample, ask	Abundances (Scaled): F3: Sample, minus	Abundances (Normalized): F4: Sample, ask	Abundances (Normalized): F3: Sample, minus	XCorr (by Search Engine): Sequest HT	Top Apex RT [min]
	[R].QLFHPEQLITGKEDAANNYAR.[G]		4	Q71U36 [85-105]; P68363 [85-105]; Q9BQE3 [85-105]		1	2415.21	4.5	163.6	36.4	7486705	1.66375e+06	5.96	71.72
	[K].RAFVHWYVGEGMEEGEFSEAREDMAALEK.[D]		2	Q71U36 [402-430]; P68363 [402-430]; Q9BQE3 [402-430]		2	3373.53	3.3	153.5	46.5	2286526	692828	5.11	97.34
	[R].GHYTIGKEIIDLVLDR.[I]		3	Q71U36 [106-121]; P68363 [106-121]; Q9BQE3 [106-121]		1	1842.01	1.96	132.4	67.6	1.43446e+06	731686	3.71	108.48
	[R].KLADQCTGLQGFLVFHSFGGGTGSGFTSLLMER.[L]	1xCarbamidomethyl [C6]	1	Q71U36 [124-156]; P68363 [124-156]; Q9BQE3 [124-156]		1	3518.72	1.789	128.3	71.7	858630	479920	3.99	126.3
	[K].LADQCTGLQGFLVFHSFGGGTGSGFTSLLMER.[L]	1xCarbamidomethyl [C5]; 1xOxidation [M30]	29	Q71U36 [125-156]; P68363 [125-156]; Q9BQE3 [125-156]		0	3406.62	1.56	121.9	78.1	1.12168e+07	7.18967e+06	8.68	130.14
	[K].YMACCLLYR.[G]	2xCarbamidomethyl [C4; C5]	3	A6NHL2 [319-327]; Q71U36 [312-320]; P68363 [312-320]; Q9BQE3 [312-320]		0	1249.55	1.458	118.6	81.4	40195092	2.75649e+07	2.58	68.31
	[K].YMACCLLYR.[G]	2xCarbamidomethyl [C4; C5]; 1xOxidation [M2]	19	A6NHL2 [319-327]; Q71U36 [312-320]; P68363 [312-320]; Q9BQE3 [312-320]		0	1265.55	1.364	115.4	84.6	13902382	1.01919e+07	2.13	60.2
	[K].FDLMYAK.[RW]	1xOxidation [M4]	26	A6NHL2 [402-408]; Q71U36 [395-401]; P68363 [395-401]; Q9BQE3 [395-401]		0	903.428	1.307	113.3	86.7	4.01191e+07	3.07072e+07	0.94	51.48
	[K].RAFVHWYVGEGMEEGEFSEAR.[E]		4	Q71U36 [402-422]; P68363 [402-422]; Q9BQE3 [402-422]		1	2486.12	1.306	113.3	86.7	5401283	4.13727e+06	5.44	80.13
	[K].RTIQFVDWCPTGFK.[V]	1xCarbamidomethyl [C9]	3	Q71U36 [339-352]; Q9BQE3 [339-352]		1	1754.87	1.248	111	89	1.72901e+07	1.38521e+07	3.91	87.29
	[R].LIGQIVSSITASLR.[F]		7	Q71U36 [230-243]		0	1457.87	1.234	110.5	89.5	4.55172e+06	3.68729e+06	3.16	117.95
	[K].AYHEQLSVAEITNACFEPANQMVK.[C]	1xCarbamidomethyl [C15]	21	Q71U36 [281-304]; P68363 [281-304]		0	2750.29	1.22	109.9	90.1	1.16382e+08	9.54199e+07	6.18	88.04
	[K].LEFSIYPAPQVSTAVVEPYNSILTTHTTLEHSDCAFMVDNEAIYDICR.[R]	2xCarbamidomethyl [C34; C47]	20	Q71U36 [167-214]; P68363 [167-214]; Q9BQE3 [167-214]		0	5517.6	1.215	109.7	90.3	5.52619e+06	4.54757e+06	6.29	130.4
	[R].LSVDYGK.[K]		8	Q71U36 [157-163]; P68363 [157-163]; Q9BQE3 [157-163]		0	781.409	1.215	109.7	90.3	9.9605e+07	8.19904e+07	2.66	29.31
	[-].MRECISIHVGQAGVQIGNACWELYCLEHGIQPDGQMPSDK.[T]	3xCarbamidomethyl [C4; C20; C25]; 1xOxidation [M1]	2	Q71U36 [1-40]; P68363 [1-40]; Q9BQE3 [1-40]		1	4600.09	1.208	109.4	90.6	3549090	2.9369e+06	6.72	105.23
	[R].QIFHPEQLITGK.[E]		36	Q71U36 [85-96]; P68363 [85-96]; Q9BQE3 [85-96]		0	1410.77	1.182	108.3	91.7	196962484	1.66643e+08	3.68	72.07
	[K].LADQCTGLQGFLVFHSFGGGTGSGFTSLLMER.[L]	1xCarbamidomethyl [C5]	29	Q71U36 [125-156]; P68363 [125-156]; Q9BQE3 [125-156]		0	3390.62	1.165	107.6	92.4	4.3281e+07	3.71485e+07	7.04	134.49
	[R].AVCMLSNTTAIAEAWAR.[L]	1xCarbamidomethyl [C3]; 1xOxidation [M4]	3	Q71U36 [374-390]; P68363 [374-390]		0	1880.9	1.151	107	93	1.41503e+06	1.22932e+06	4.26	87.47
	[K].DVNAAIATIK.[T]		5	Q71U36 [327-336]; P68363 [327-336]; Q9BQE3 [327-336]		0	1015.58	1.119	105.6	94.4	216240912	1.93188e+08	2.51	55.06
	[R].FDGALNVDLTEFQTNLVPYPR.[I]		20	Q71U36 [244-264]; P68363 [244-264]; Q9BQE3 [244-264]		0	2409.21	1.11	105.2	94.8	6.50922e+07	5.86469e+07	5.12	120.48
	[R].AVFVDLEPTVIDEVR.[T]		11	Q71U36 [65-79]; P68363 [65-79]; Q9BQE3 [65-79]		0	1701.91	1.104	104.9	95.1	197201244	1.78601e+08	3.73	101.5
	[R].EDMAALEK.[D]	1xOxidation [M3]	2	Q71U36 [423-430]; P68363 [423-430]; Q9BQE3 [423-430]		0	922.419	1.092	104.4	95.6	971867	889649	1.54	15.89
	[K].VGINYQPPTVVPGGDLAK.[V]		15	Q71U36 [353-370]; P68363 [353-370]; Q9BQE3 [353-370]		0	1824.99	1.074	103.6	96.4	1.2672e+08	1.17954e+08	3.48	78.8
	[K].TIGGGDDSFNTFFSETGAGK.[H]		15	Q71U36 [41-60]; P68363 [41-60]; Q9BQE3 [41-60]		0	2007.89	1.074	103.6	96.4	141151699	1.31464e+08	4.12	91.95
	[K].EIIDLVLDR.[I]		6	Q71U36 [113-121]; P68363 [113-121]; Q9BQE3 [113-121]		0	1085.62	1.069	103.4	96.6	248322016	2.32188e+08	2.43	91.91
	[R].NLDIERPTYTNLNR.[L]		12	Q71U36 [216-229]; P68363 [216-229]; Q9BQE3 [216-229]		0	1718.88	1.032	101.6	98.4	253012160	2.45234e+08	3.24	58.19
	[R].EDMAALEK.[D]		6	Q71U36 [423-430]; P68363 [423-430]; Q9BQE3 [423-430]		0	906.424	1.028	101.4	98.6	68637224	6.67622e+07	2.23	30.11
	[R].AVCMLSNTTAIAEAWAR.[L]	1xCarbamidomethyl [C3]	25	Q71U36 [374-390]; P68363 [374-390]		0	1864.9	1.001	100	100	6.00424e+07	6.00003e+07	4.72	102.08
	[R].AFVHWYVGEGMEEGEFSEAREDMAALEK.[D]	1xOxidation [M11]	2	Q71U36 [403-430]; P68363 [403-430]; Q9BQE3 [403-430]		1	3233.42	0.998	99.9	100.1	2.07493e+06	2.0796e+06	5.38	98.71
	[R].ECISIHVGQAGVQIGNACWELYCLEHGIQPDGQMPSDK.[T]	3xCarbamidomethyl [C2; C18; C23]	2	Q71U36 [3-40]; P68363 [3-40]; Q9BQE3 [3-40]		0	4296.96	0.996	99.8	100.2	15977964	1.60425e+07	7.64	112.14
	[R].AFVHWYVGEGMEEGEFSEAREDMAALEK.[D]		8	Q71U36 [403-430]; P68363 [403-430]; Q9BQE3 [403-430]		1	3217.42	0.993	99.6	100.4	3.57047e+07	3.59573e+07	6.38	105.22
	[R].TIQFVDWCPTGFK.[V]	1xCarbamidomethyl [C8]	5	Q71U36 [340-352]; Q9BQE3 [340-352]		0	1598.77	0.991	99.6	100.4	2.94753e+07	2.97298e+07	3.02	99.13
	[R].IHFPLATYAPVISAEK.[A]		34	Q71U36 [265-280]; P68363 [265-280]; Q9BQE3 [265-280]		0	1756.96	0.983	99.1	100.9	80677567	8.2073e+07	4.14	89.83
	[K].AYHEQLSVAEITNACFEPANQMVK.[C]	1xCarbamidomethyl [C15]; 1xOxidation [M22]	17	Q71U36 [281-304]; P68363 [281-304]		0	2766.29	0.932	96.5	103.5	1.76763e+07	1.89603e+07	5.61	81.96
	[R].RNLDIERPTYTNLNR.[L]		3	Q71U36 [215-229]; P68363 [215-229]; Q9BQE3 [215-229]		1	1874.98	0.904	95	105	1.56918e+07	1.73506e+07	3.32	48.18
	[R].AFVHWYVGEGMEEGEFSEAR.[E]	1xOxidation [M11]	5	Q71U36 [403-422]; P68363 [403-422]; Q9BQE3 [403-422]		0	2346.01	0.804	89.2	110.8	5.6005e+06	6.9636e+06	4.16	80.88
	[K].FDLMYAK.[RW]		6	A6NHL2 [402-408]; Q71U36 [395-401]; P68363 [395-401]; Q9BQE3 [395-401]		0	887.433	0.764	86.6	113.4	129449560	1.69543e+08	2.04	63.37
	[K].DYEEVGVDSVEGEGEEEGEEY.[-]		3	Q71U36 [431-451]; P68363 [431-451]		0	2348.9	0.75	85.7	114.3	1.1244e+06	1.49825e+06	2.29	81.65
	[R].AFVHWYVGEGMEEGEFSEAR.[E]		15	Q71U36 [403-422]; P68363 [403-422]; Q9BQE3 [403-422]		0	2330.02	0.707	82.8	117.2	34806032	4.92259e+07	4.72	89.21
	[R].ECISIHVGQAGVQIGNACWELYCLEHGIQPDGQMPSDK.[T]	3xCarbamidomethyl [C2; C18; C23]; 1xOxidation [M34]	6	Q71U36 [3-40]; P68363 [3-40]; Q9BQE3 [3-40]		0	4312.95	0.656	79.3	120.7	2.37518e+06	3.61814e+06	8.64	110.08
Q09028	Histone-binding protein RBBP4 OS=Homo sapiens OX=9606 GN=RBBP4 PE=1 SV=3	79	23	418	425	47.6	4.89	1238.24	RBBP4	0.979	98.8	101.2	2.2934e+09	2.33898e+09	2.2934e+09	2.34863e+09	Met-loss+Acetyl [N-Term]
	Annotated Sequence	Modifications	# PSMs	Positions in Master Proteins	Modifications in Master Proteins	# Missed Cleavages	Theo. MH+ [Da]	Abundance Ratio: (ask) / (minus)	Abundances (Scaled): F4: Sample, ask	Abundances (Scaled): F3: Sample, minus	Abundances (Normalized): F4: Sample, ask	Abundances (Normalized): F3: Sample, minus	XCorr (by Search Engine): Sequest HT	Top Apex RT [min]
	[K].LMIWDTR.[S]	1xOxidation [M2]	56	Q16576 [251-257]; Q09028-2 [251-257]; Q09028 [252-258]; Q16576-2 [295-301]		0	950.476	1.55	121.6	78.4	2.06737e+08	1.33377e+08	1.43	62.05
	[K].TIFTGHTAVVEDVSWHLLHESLFGSVADDQK.[L]		56	Q09028-2 [220-250]; Q09028 [221-251]		0	3438.7	1.342	114.6	85.4	8.47354e+07	6.31318e+07	7.99	121.65
	[K].TPSSDVLVFDYTKHPSKPDPSGECNPDLR.[L]	1xCarbamidomethyl [C24]	9	Q09028-2 [143-171]; Q09028 [144-172]		1	3258.54	1.327	114.1	85.9	92852750	6.9951e+07	6.85	67.03
	[-].MADKEAAFDDAVEER.[V]	1xMet-loss+Acetyl [N-Term]	13	Q09028 [1-15]	Q09028 1xMet-loss+Acetyl [N-Term]	1	1607.72	1.165	107.6	92.4	190254862	1.63338e+08	4.18	59.11
	[K].DFSIHR.[L]		6	Q09028-2 [59-64]; Q09028 [60-65]		0	774.389	1.157	107.3	92.7	131875824	1.1395e+08	1.6	27.44
	[R].YMPQNPCIIATK.[T]	1xCarbamidomethyl [C7]; 1xOxidation [M2]	29	Q09028-2 [131-142]; Q09028 [132-143]		0	1451.7	1.157	107.3	92.7	4.76667e+07	4.12141e+07	1.88	47.58
	[KR].IEIEIK.[IK]		16	Q09028-2 [114-119]; O60306 [183-188]; Q09028 [115-120]		0	744.45	1.146	106.8	93.2	171817136	1.49955e+08	1.69	47.81
	[K].NTPFLYDLVMTHALEWPSLTAQWLPDVTRPEGK.[D]	1xOxidation [M10]	54	Q09028-2 [26-58]; Q09028 [27-59]		0	3841.93	1.114	105.4	94.6	1.24968e+07	1.12179e+07	4.51	144.82
	[R].RLNVWDLSK.[I]		14	Q16576 [340-348]; Q09028-2 [340-348]; Q09028 [341-349]; Q16576-2 [384-392]		1	1130.63	1.094	104.5	95.5	393600504	3.59873e+08	2.52	61.53
	[R].SNNTSKPSHSVDAHTAEVNCLSFNPYSEFILATGSADK.[T]	1xCarbamidomethyl [C20]	9	Q09028-2 [258-295]; Q09028 [259-296]		0	4095.9	1.073	103.5	96.5	74577769	6.94914e+07	7.21	96.8
	[K].GEFGGFGSVSGK.[I]		10	Q09028-2 [102-113]; Q09028 [103-114]		0	1128.53	0.985	99.3	100.7	203007584	2.06071e+08	2.5	55.21
	[K].DEIFQVQWSPHNETILASSGTDR.[R]		12	Q09028-2 [317-339]; Q09028 [318-340]		0	2630.25	0.972	98.6	101.4	1.25035e+08	1.28573e+08	6.67	92.87
	[R].YMPQNPCIIATK.[T]	1xCarbamidomethyl [C7]	6	Q09028-2 [131-142]; Q09028 [132-143]		0	1435.71	0.962	98.1	101.9	117286512	1.21892e+08	1.82	55.7
	[K].EGYGLSWNPNLSGHLLSASDDHTICLWDISAVPK.[E]	1xCarbamidomethyl [C25]	21	Q09028-2 [178-211]; Q09028 [179-212]		0	3752.8	0.914	95.5	104.5	1.98556e+08	2.17169e+08	6.32	119.75
	[K].DEIFQVQWSPHNETILASSGTDRR.[L]		10	Q09028-2 [317-340]; Q09028 [318-341]		1	2786.35	0.914	95.5	104.5	1.21898e+08	1.33366e+08	5.52	86.01
	[R].LNVWDLSK.[I]		13	Q16576 [341-348]; Q09028-2 [341-348]; Q09028 [342-349]; Q16576-2 [385-392]		0	974.531	0.885	93.9	106.1	277019019	3.13056e+08	2.39	76.19
	[K].IGEEQSPEDAEDGPPELLFIHGGHTAK.[I]		16	Q09028-2 [349-375]; Q09028 [350-376]		0	2873.36	0.867	92.9	107.1	3.0723e+08	3.54194e+08	8.43	77.99
	[K].EAAFDDAVEER.[V]		7	Q09028 [5-15]		0	1251.55	0.845	91.6	108.4	96003232	1.1364e+08	3.17	44.25
	[K].TVALWDLR.[N]		14	Q16576 [296-303]; Q09028-2 [296-303]; Q09028 [297-304]; Q16576-2 [340-347]		0	973.547	0.83	90.7	109.3	6.07239e+08	7.31256e+08	1.73	82.24
	[K].NTPFLYDLVMTHALEWPSLTAQWLPDVTRPEGK.[D]		5	Q09028-2 [26-58]; Q09028 [27-59]		0	3825.93	0.83	90.7	109.3	86970198	1.04762e+08	7.33	158.74
	[K].LMIWDTR.[S]		13	Q16576 [251-257]; Q09028-2 [251-257]; Q09028 [252-258]; Q16576-2 [295-301]		0	934.481	0.816	89.9	110.1	276577920	3.38865e+08	1.26	71.21
	[K].HPSKPDPSGECNPDLR.[L]	1xCarbamidomethyl [C11]	17	Q09028-2 [156-171]; Q09028 [157-172]		0	1805.82	0.812	89.6	110.4	1.88873e+08	2.32677e+08	5.11	20.46
	[R].VINEEYK.[I]		4	Q16576 [15-21]; Q09028-2 [15-21]; Q09028 [16-22]; Q16576-2 [59-65]		0	894.457	0.8	88.9	111.1	5.17527e+07	6.46786e+07	2.34	19.81
	[R].LVLGTHTSDEQNHLVIASVQLPNDDAQFDASHYDSEK.[G]		6	Q09028-2 [65-101]; Q09028 [66-102]		0	4093.94	0.782	87.8	112.2	42266768	5.40409e+07	8.38	85.45
	[K].TPSSDVLVFDYTK.[H]		9	Q16576 [143-155]; Q09028-2 [143-155]; Q09028 [144-156]; Q16576-2 [187-199]		0	1471.73	0.759	86.3	113.7	247479744	3.26064e+08	3.8	79.82
	[K].KNTPFLYDLVMTHALEWPSLTAQWLPDVTRPEGK.[D]		1	Q09028-2 [25-58]; Q09028 [26-59]		1	3954.03						2.12
P78371	T-complex protein 1 subunit beta OS=Homo sapiens OX=9606 GN=CCT2 PE=1 SV=4	81	38	407	535	57.5	6.46	1382.59	CCT2	1.03	102	98	1.92625e+09	1.84461e+09	1.92625e+09	1.85222e+09	Met-loss+Acetyl [N-Term]
	Annotated Sequence	Modifications	# PSMs	Positions in Master Proteins	Modifications in Master Proteins	# Missed Cleavages	Theo. MH+ [Da]	Abundance Ratio: (ask) / (minus)	Abundances (Scaled): F4: Sample, ask	Abundances (Scaled): F3: Sample, minus	Abundances (Normalized): F4: Sample, ask	Abundances (Normalized): F3: Sample, minus	XCorr (by Search Engine): Sequest HT	Top Apex RT [min]
	[R].EALLSSAVDHGSDEVKFR.[Q]		2	P78371 [139-156]		1	1959.98	1.652	124.6	75.4	2.73386e+06	1.65464e+06	3.9	66.14
	[K].ILIANTGMDTDKIK.[I]	1xOxidation [M8]	6	P78371 [237-250]		1	1548.83	1.532	121	79	5.06322e+06	3.30525e+06	2.33	45.27
	[K].LAVEAVLR.[L]		7	P78371 [182-189]		0	870.541	1.347	114.8	85.2	78501536	5.82833e+07	2.12	59.37
	[R].MLPTIIADNAGYDSADLVAQLR.[A]		7	P78371 [445-466]		0	2347.2	1.303	113.1	86.9	2.62465e+07	2.01504e+07	5.91	114.72
	[R].TVYGGGCSEMLMAHAVTQLANR.[T]	1xCarbamidomethyl [C7]; 1xOxidation [M]	14	P78371 [406-427]		0	2382.1	1.297	112.9	87.1	1.11856e+07	8.62505e+06	4.89	86.18
	[R].DASLMVTNDGATILK.[N]	1xOxidation [M5]	8	P78371 [58-72]		0	1564.79	1.25	111.1	88.9	6.39478e+06	5.11495e+06	3.13	70.55
	[K].NIGVDNPAAK.[V]		5	P78371 [73-82]		0	998.527	1.247	111	89	45368516	3.63788e+07	1.93	26.9
	[R].QLIYNYPEQLFGAAGVMAIEHADFAGVER.[L]		12	P78371 [294-322]		0	3209.57	1.185	108.5	91.5	21133670	1.7837e+07	7.61	135.77
	[K].GSGNLEAIHIIKK.[L]		1	P78371 [192-204]		1	1379.8	1.179	108.2	91.8	6871227	5.82983e+06	2.51	40.74
	[R].LTSFIGAIAIGDLVK.[S]		19	P78371 [26-40]		0	1517.89	1.168	107.8	92.2	43856211	3.75442e+07	3.98	120.76
	[K].ILLSSGR.[D]		4	P78371 [51-57]		0	745.457	1.167	107.7	92.3	97113928	8.32292e+07	1.54	28.29
	[R].VQDDEVGDGTTSVTVLAAELLR.[E]		26	P78371 [90-111]		0	2288.16	1.166	107.7	92.3	4.41522e+07	3.78585e+07	5.48	124.81
	[K].HGINCFINR.[Q]	1xCarbamidomethyl [C5]	3	P78371 [285-293]		0	1130.55	1.164	107.6	92.4	74121136	6.36613e+07	2.2	38.93
	[K].LGGSLADSYLDEGFLLDKK.[I]		6	P78371 [205-223]		1	2041.05	1.162	107.5	92.5	6.78994e+07	5.8435e+07	6.47	97.31
	[K].RQVLLSAAEAAEVILR.[V]		13	P78371 [501-516]		1	1739.02	1.161	107.4	92.6	25450232	2.19266e+07	6.66	102.48
	[R].MLPTIIADNAGYDSADLVAQLR.[A]	1xOxidation [M1]	12	P78371 [445-466]		0	2363.19	1.113	105.3	94.7	3.66781e+06	3.29637e+06	5.49	109.22
	[K].IHPQTIIAGWR.[E]		11	P78371 [121-131]		0	1291.73	1.11	105.2	94.8	74597420	6.71829e+07	2.67	65.85
	[R].EAESLIAK.[K]		2	P78371 [112-119]		0	860.472	1.099	104.7	95.3	46908304	4.26662e+07	1.79	26.12
	[K].LIHFSGVALGEACTIVLR.[G]	1xCarbamidomethyl [C13]	10	P78371 [359-376]		0	1956.07	1.095	104.6	95.4	3.91683e+07	3.57587e+07	5.6	98.37
	[R].GATQQILDEAER.[S]		7	P78371 [377-388]		0	1330.66	1.093	104.4	95.6	100652672	9.21272e+07	3.63	54.84
	[R].QVLLSAAEAAEVILR.[V]		39	P78371 [502-516]		0	1582.92	1.088	104.2	95.8	1.57144e+07	1.44386e+07	4.75	116.32
	[R].LALVTGGEIASTFDHPELVK.[L]		15	P78371 [323-342]		0	2097.12	1.056	102.7	97.3	1.18416e+08	1.12098e+08	5.24	96.66
	[K].ILIANTGMDTDK.[I]		2	P78371 [237-248]		0	1291.66	1.055	102.7	97.3	53044504	5.03e+07	2.69	51.51
	[K].KLGGSLADSYLDEGFLLDK.[K]		2	P78371 [204-222]		1	2041.05	1.03	101.5	98.5	2.77431e+06	2.69288e+06	5.05	98.7
	[-].MASLSLAPVNIFK.[A]	1xMet-loss+Acetyl [N-Term]	11	P78371 [1-13]	P78371 1xMet-loss+Acetyl [N-Term]	0	1301.75	1.027	101.3	98.7	46830964	4.5593e+07	3.38	118.79
	[R].EALLSSAVDHGSDEVK.[F]		9	P78371 [139-154]		0	1656.81	1.021	101	99	132894576	1.30177e+08	3.99	52.39
	[K].EAVAMESYAK.[A]	1xOxidation [M5]	6	P78371 [432-441]		0	1114.51	1.018	100.9	99.1	2.12589e+06	2.08816e+06	1.66	21.99
	[R].SLHDALCVLAQTVK.[D]	1xCarbamidomethyl [C7]	10	P78371 [389-402]		0	1554.83	1.009	100.5	99.5	110311338	1.09317e+08	4.94	94.53
	[K].LGGSLADSYLDEGFLLDK.[K]		8	P78371 [205-222]		0	1912.95	0.995	99.7	100.3	2.91965e+07	2.9346e+07	4.6	109.1
	[R].DASLMVTNDGATILK.[N]		5	P78371 [58-72]		0	1548.79	0.983	99.2	100.8	25037908	2.54667e+07	4.39	78.62
	[K].VLVDMSR.[V]		4	P78371 [83-89]		0	819.439	0.982	99.1	100.9	62377584	6.35216e+07	1.27	37.03
	[R].TVYGGGCSEMLMAHAVTQLANR.[T]	1xCarbamidomethyl [C7]	8	P78371 [406-427]		0	2366.1	0.939	96.8	103.2	3.86458e+07	4.11749e+07	5.81	90.84
	[R].QDLMNIAGTTLSSK.[L]		4	P78371 [157-170]		0	1478.75	0.937	96.7	103.3	19646886	2.09777e+07	4.47	78.24
	[R].VDNIIK.[A]		1	P78371 [517-522]		0	701.419	0.933	96.5	103.5	9694971	1.03891e+07	1.43	22.36
	[R].AAHSEGNTTAGLDMR.[E]		11	P78371 [467-481]		0	1530.7	0.93	96.4	103.6	9.02839e+07	9.70462e+07	4.15	25.85
	[K].VLVDMSR.[V]	1xOxidation [M5]	2	P78371 [83-89]		0	835.434	0.928	96.3	103.7	1.15856e+06	1.24809e+06	1.63	19.74
	[K].ILIANTGMDTDKIK.[I]		9	P78371 [237-250]		1	1532.84	0.912	95.4	104.6	77989729	8.54932e+07	4.25	58.35
	[K].GSGNLEAIHIIK.[K]		8	P78371 [192-203]		0	1251.71	0.909	95.2	104.8	93454608	1.02799e+08	3.58	55.63
	[R].EGTIGDMAILGITESFQVK.[R]		34	P78371 [482-500]		0	2009.03	0.901	94.8	105.2	8.83448e+06	9.80175e+06	4.92	127.32
	[K].LIEEVMIGEDK.[L]		7	P78371 [348-358]		0	1275.65	0.884	93.8	106.2	45262572	5.12067e+07	2.7	67.57
	[K].EAVAMESYAK.[A]		6	P78371 [432-441]		0	1098.51	0.874	93.3	106.7	62722132	7.17857e+07	2.48	36.39
	[R].AAHSEGNTTAGLDMR.[E]	1xOxidation [M14]	4	P78371 [467-481]		0	1546.69	0.82	90.1	109.9	3.12496e+06	3.81278e+06	3.02	16.14
	[K].FRQDLMNIAGTTLSSK.[L]		5	P78371 [155-170]		1	1781.92	0.819	90	110	4.98306e+07	6.08803e+07	6.21	77.57
	[K].VAEIEHAEKEK.[M]		5	P78371 [264-274]		1	1282.66	0.722	83.9	116.1	1.54e+06	2.13217e+06	1.74	12.71
	[K].IGVNQPK.[R]		1	P78371 [224-230]		0	755.441	0.713	83.2	116.8	800172	1.12299e+06	1.39	15.73
	[K].LIEEVMIGEDK.[L]	1xOxidation [M6]	7	P78371 [348-358]		0	1291.64	0.601	75.1	124.9	3.11932e+06	5.19133e+06	2.2	58.48
	[R].QLIYNYPEQLFGAAGVMAIEHADFAGVER.[L]	1xOxidation [M17]	7	P78371 [294-322]		0	3225.57	0.264	41.8	158.2	331996	1.2582e+06	8.07	129.13
	[R].QDLMNIAGTTLSSK.[L]	1xOxidation [M4]	1	P78371 [157-170]		0	1494.75						2.17
	[K].ILIANTGMDTDK.[I]	1xOxidation [M8]	1	P78371 [237-248]		0	1307.65						2.22
Q09028-2	Isoform 2 of Histone-binding protein RBBP4 OS=Homo sapiens OX=9606 GN=RBBP4	79	22	401	424	47.6	4.89	1188.6	RBBP4	0.935	96.7	103.3	4752120	5.05961e+06	4752120	5.0805e+06	Met-loss+Acetyl [N-Term]
	Annotated Sequence	Modifications	# PSMs	Positions in Master Proteins	Modifications in Master Proteins	# Missed Cleavages	Theo. MH+ [Da]	Abundance Ratio: (ask) / (minus)	Abundances (Scaled): F4: Sample, ask	Abundances (Scaled): F3: Sample, minus	Abundances (Normalized): F4: Sample, ask	Abundances (Normalized): F3: Sample, minus	XCorr (by Search Engine): Sequest HT	Top Apex RT [min]
	[K].LMIWDTR.[S]	1xOxidation [M2]	56	Q16576 [251-257]; Q09028-2 [251-257]; Q09028 [252-258]; Q16576-2 [295-301]		0	950.476	1.55	121.6	78.4	2.06737e+08	1.33377e+08	1.43	62.05
	[K].TIFTGHTAVVEDVSWHLLHESLFGSVADDQK.[L]		56	Q09028-2 [220-250]; Q09028 [221-251]		0	3438.7	1.342	114.6	85.4	8.47354e+07	6.31318e+07	7.99	121.65
	[K].TPSSDVLVFDYTKHPSKPDPSGECNPDLR.[L]	1xCarbamidomethyl [C24]	9	Q09028-2 [143-171]; Q09028 [144-172]		1	3258.54	1.327	114.1	85.9	92852750	6.9951e+07	6.85	67.03
	[K].DFSIHR.[L]		6	Q09028-2 [59-64]; Q09028 [60-65]		0	774.389	1.157	107.3	92.7	131875824	1.1395e+08	1.6	27.44
	[R].YMPQNPCIIATK.[T]	1xCarbamidomethyl [C7]; 1xOxidation [M2]	29	Q09028-2 [131-142]; Q09028 [132-143]		0	1451.7	1.157	107.3	92.7	4.76667e+07	4.12141e+07	1.88	47.58
	[KR].IEIEIK.[IK]		16	Q09028-2 [114-119]; O60306 [183-188]; Q09028 [115-120]		0	744.45	1.146	106.8	93.2	171817136	1.49955e+08	1.69	47.81
	[K].NTPFLYDLVMTHALEWPSLTAQWLPDVTRPEGK.[D]	1xOxidation [M10]	54	Q09028-2 [26-58]; Q09028 [27-59]		0	3841.93	1.114	105.4	94.6	1.24968e+07	1.12179e+07	4.51	144.82
	[R].RLNVWDLSK.[I]		14	Q16576 [340-348]; Q09028-2 [340-348]; Q09028 [341-349]; Q16576-2 [384-392]		1	1130.63	1.094	104.5	95.5	393600504	3.59873e+08	2.52	61.53
	[R].SNNTSKPSHSVDAHTAEVNCLSFNPYSEFILATGSADK.[T]	1xCarbamidomethyl [C20]	9	Q09028-2 [258-295]; Q09028 [259-296]		0	4095.9	1.073	103.5	96.5	74577769	6.94914e+07	7.21	96.8
	[K].GEFGGFGSVSGK.[I]		10	Q09028-2 [102-113]; Q09028 [103-114]		0	1128.53	0.985	99.3	100.7	203007584	2.06071e+08	2.5	55.21
	[K].DEIFQVQWSPHNETILASSGTDR.[R]		12	Q09028-2 [317-339]; Q09028 [318-340]		0	2630.25	0.972	98.6	101.4	1.25035e+08	1.28573e+08	6.67	92.87
	[R].YMPQNPCIIATK.[T]	1xCarbamidomethyl [C7]	6	Q09028-2 [131-142]; Q09028 [132-143]		0	1435.71	0.962	98.1	101.9	117286512	1.21892e+08	1.82	55.7
	[-].MADKEAFDDAVEER.[V]	1xMet-loss+Acetyl [N-Term]	3	Q09028-2 [1-14]	Q09028-2 1xMet-loss+Acetyl [N-Term]	1	1536.68	0.935	96.7	103.3	4752120	5.0805e+06	3.8	58.31
	[K].EGYGLSWNPNLSGHLLSASDDHTICLWDISAVPK.[E]	1xCarbamidomethyl [C25]	21	Q09028-2 [178-211]; Q09028 [179-212]		0	3752.8	0.914	95.5	104.5	1.98556e+08	2.17169e+08	6.32	119.75
	[K].DEIFQVQWSPHNETILASSGTDRR.[L]		10	Q09028-2 [317-340]; Q09028 [318-341]		1	2786.35	0.914	95.5	104.5	1.21898e+08	1.33366e+08	5.52	86.01
	[R].LNVWDLSK.[I]		13	Q16576 [341-348]; Q09028-2 [341-348]; Q09028 [342-349]; Q16576-2 [385-392]		0	974.531	0.885	93.9	106.1	277019019	3.13056e+08	2.39	76.19
	[K].IGEEQSPEDAEDGPPELLFIHGGHTAK.[I]		16	Q09028-2 [349-375]; Q09028 [350-376]		0	2873.36	0.867	92.9	107.1	3.0723e+08	3.54194e+08	8.43	77.99
	[K].TVALWDLR.[N]		14	Q16576 [296-303]; Q09028-2 [296-303]; Q09028 [297-304]; Q16576-2 [340-347]		0	973.547	0.83	90.7	109.3	6.07239e+08	7.31256e+08	1.73	82.24
	[K].NTPFLYDLVMTHALEWPSLTAQWLPDVTRPEGK.[D]		5	Q09028-2 [26-58]; Q09028 [27-59]		0	3825.93	0.83	90.7	109.3	86970198	1.04762e+08	7.33	158.74
	[K].LMIWDTR.[S]		13	Q16576 [251-257]; Q09028-2 [251-257]; Q09028 [252-258]; Q16576-2 [295-301]		0	934.481	0.816	89.9	110.1	276577920	3.38865e+08	1.26	71.21
	[K].HPSKPDPSGECNPDLR.[L]	1xCarbamidomethyl [C11]	17	Q09028-2 [156-171]; Q09028 [157-172]		0	1805.82	0.812	89.6	110.4	1.88873e+08	2.32677e+08	5.11	20.46
	[R].VINEEYK.[I]		4	Q16576 [15-21]; Q09028-2 [15-21]; Q09028 [16-22]; Q16576-2 [59-65]		0	894.457	0.8	88.9	111.1	5.17527e+07	6.46786e+07	2.34	19.81
	[R].LVLGTHTSDEQNHLVIASVQLPNDDAQFDASHYDSEK.[G]		6	Q09028-2 [65-101]; Q09028 [66-102]		0	4093.94	0.782	87.8	112.2	42266768	5.40409e+07	8.38	85.45
	[K].TPSSDVLVFDYTK.[H]		9	Q16576 [143-155]; Q09028-2 [143-155]; Q09028 [144-156]; Q16576-2 [187-199]		0	1471.73	0.759	86.3	113.7	247479744	3.26064e+08	3.8	79.82
	[K].KNTPFLYDLVMTHALEWPSLTAQWLPDVTRPEGK.[D]		1	Q09028-2 [25-58]; Q09028 [26-59]		1	3954.03						2.12
Q9BQE3	Tubulin alpha-1C chain OS=Homo sapiens OX=9606 GN=TUBA1C PE=1 SV=1	88	30	385	449	49.9	5.1	1305.79	TUBA1C	1.045	101.8	98.2	2.25469e+07	2.16669e+07	2.25469e+07	2.17563e+07
	Annotated Sequence	Modifications	# PSMs	Positions in Master Proteins	Modifications in Master Proteins	# Missed Cleavages	Theo. MH+ [Da]	Abundance Ratio: (ask) / (minus)	Abundances (Scaled): F4: Sample, ask	Abundances (Scaled): F3: Sample, minus	Abundances (Normalized): F4: Sample, ask	Abundances (Normalized): F3: Sample, minus	XCorr (by Search Engine): Sequest HT	Top Apex RT [min]
	[R].QLFHPEQLITGKEDAANNYAR.[G]		4	Q71U36 [85-105]; P68363 [85-105]; Q9BQE3 [85-105]		1	2415.21	4.5	163.6	36.4	7486705	1.66375e+06	5.96	71.72
	[K].RAFVHWYVGEGMEEGEFSEAREDMAALEK.[D]		2	Q71U36 [402-430]; P68363 [402-430]; Q9BQE3 [402-430]		2	3373.53	3.3	153.5	46.5	2286526	692828	5.11	97.34
	[R].GHYTIGKEIIDLVLDR.[I]		3	Q71U36 [106-121]; P68363 [106-121]; Q9BQE3 [106-121]		1	1842.01	1.96	132.4	67.6	1.43446e+06	731686	3.71	108.48
	[R].KLADQCTGLQGFLVFHSFGGGTGSGFTSLLMER.[L]	1xCarbamidomethyl [C6]	1	Q71U36 [124-156]; P68363 [124-156]; Q9BQE3 [124-156]		1	3518.72	1.789	128.3	71.7	858630	479920	3.99	126.3
	[K].LADQCTGLQGFLVFHSFGGGTGSGFTSLLMER.[L]	1xCarbamidomethyl [C5]; 1xOxidation [M30]	29	Q71U36 [125-156]; P68363 [125-156]; Q9BQE3 [125-156]		0	3406.62	1.56	121.9	78.1	1.12168e+07	7.18967e+06	8.68	130.14
	[K].YMACCLLYR.[G]	2xCarbamidomethyl [C4; C5]	3	A6NHL2 [319-327]; Q71U36 [312-320]; P68363 [312-320]; Q9BQE3 [312-320]		0	1249.55	1.458	118.6	81.4	40195092	2.75649e+07	2.58	68.31
	[K].YMACCLLYR.[G]	2xCarbamidomethyl [C4; C5]; 1xOxidation [M2]	19	A6NHL2 [319-327]; Q71U36 [312-320]; P68363 [312-320]; Q9BQE3 [312-320]		0	1265.55	1.364	115.4	84.6	13902382	1.01919e+07	2.13	60.2
	[K].FDLMYAK.[RW]	1xOxidation [M4]	26	A6NHL2 [402-408]; Q71U36 [395-401]; P68363 [395-401]; Q9BQE3 [395-401]		0	903.428	1.307	113.3	86.7	4.01191e+07	3.07072e+07	0.94	51.48
	[K].RAFVHWYVGEGMEEGEFSEAR.[E]		4	Q71U36 [402-422]; P68363 [402-422]; Q9BQE3 [402-422]		1	2486.12	1.306	113.3	86.7	5401283	4.13727e+06	5.44	80.13
	[K].RTIQFVDWCPTGFK.[V]	1xCarbamidomethyl [C9]	3	Q71U36 [339-352]; Q9BQE3 [339-352]		1	1754.87	1.248	111	89	1.72901e+07	1.38521e+07	3.91	87.29
	[K].LEFSIYPAPQVSTAVVEPYNSILTTHTTLEHSDCAFMVDNEAIYDICR.[R]	2xCarbamidomethyl [C34; C47]	20	Q71U36 [167-214]; P68363 [167-214]; Q9BQE3 [167-214]		0	5517.6	1.215	109.7	90.3	5.52619e+06	4.54757e+06	6.29	130.4
	[R].LSVDYGK.[K]		8	Q71U36 [157-163]; P68363 [157-163]; Q9BQE3 [157-163]		0	781.409	1.215	109.7	90.3	9.9605e+07	8.19904e+07	2.66	29.31
	[-].MRECISIHVGQAGVQIGNACWELYCLEHGIQPDGQMPSDK.[T]	3xCarbamidomethyl [C4; C20; C25]; 1xOxidation [M1]	2	Q71U36 [1-40]; P68363 [1-40]; Q9BQE3 [1-40]		1	4600.09	1.208	109.4	90.6	3549090	2.9369e+06	6.72	105.23
	[R].QIFHPEQLITGK.[E]		36	Q71U36 [85-96]; P68363 [85-96]; Q9BQE3 [85-96]		0	1410.77	1.182	108.3	91.7	196962484	1.66643e+08	3.68	72.07
	[K].LADQCTGLQGFLVFHSFGGGTGSGFTSLLMER.[L]	1xCarbamidomethyl [C5]	29	Q71U36 [125-156]; P68363 [125-156]; Q9BQE3 [125-156]		0	3390.62	1.165	107.6	92.4	4.3281e+07	3.71485e+07	7.04	134.49
	[R].AVCMLSNTTAVAEAWAR.[L]	1xCarbamidomethyl [C3]	5	Q9BQE3 [374-390]		0	1850.89	1.139	106.5	93.5	1.07063e+07	9.4036e+06	5.24	94.3
	[K].DVNAAIATIK.[T]		5	Q71U36 [327-336]; P68363 [327-336]; Q9BQE3 [327-336]		0	1015.58	1.119	105.6	94.4	216240912	1.93188e+08	2.51	55.06
	[R].FDGALNVDLTEFQTNLVPYPR.[I]		20	Q71U36 [244-264]; P68363 [244-264]; Q9BQE3 [244-264]		0	2409.21	1.11	105.2	94.8	6.50922e+07	5.86469e+07	5.12	120.48
	[R].AVFVDLEPTVIDEVR.[T]		11	Q71U36 [65-79]; P68363 [65-79]; Q9BQE3 [65-79]		0	1701.91	1.104	104.9	95.1	197201244	1.78601e+08	3.73	101.5
	[R].EDMAALEK.[D]	1xOxidation [M3]	2	Q71U36 [423-430]; P68363 [423-430]; Q9BQE3 [423-430]		0	922.419	1.092	104.4	95.6	971867	889649	1.54	15.89
	[R].LISQIVSSITASLR.[F]		25	P68363 [230-243]; Q9BQE3 [230-243]		0	1487.88	1.09	104.3	95.7	8.33553e+07	7.64745e+07	3.53	122.91
	[K].VGINYQPPTVVPGGDLAK.[V]		15	Q71U36 [353-370]; P68363 [353-370]; Q9BQE3 [353-370]		0	1824.99	1.074	103.6	96.4	1.2672e+08	1.17954e+08	3.48	78.8
	[K].TIGGGDDSFNTFFSETGAGK.[H]		15	Q71U36 [41-60]; P68363 [41-60]; Q9BQE3 [41-60]		0	2007.89	1.074	103.6	96.4	141151699	1.31464e+08	4.12	91.95
	[K].EIIDLVLDR.[I]		6	Q71U36 [113-121]; P68363 [113-121]; Q9BQE3 [113-121]		0	1085.62	1.069	103.4	96.6	248322016	2.32188e+08	2.43	91.91
	[R].NLDIERPTYTNLNR.[L]		12	Q71U36 [216-229]; P68363 [216-229]; Q9BQE3 [216-229]		0	1718.88	1.032	101.6	98.4	253012160	2.45234e+08	3.24	58.19
	[R].EDMAALEK.[D]		6	Q71U36 [423-430]; P68363 [423-430]; Q9BQE3 [423-430]		0	906.424	1.028	101.4	98.6	68637224	6.67622e+07	2.23	30.11
	[R].AFVHWYVGEGMEEGEFSEAREDMAALEK.[D]	1xOxidation [M11]	2	Q71U36 [403-430]; P68363 [403-430]; Q9BQE3 [403-430]		1	3233.42	0.998	99.9	100.1	2.07493e+06	2.0796e+06	5.38	98.71
	[R].ECISIHVGQAGVQIGNACWELYCLEHGIQPDGQMPSDK.[T]	3xCarbamidomethyl [C2; C18; C23]	2	Q71U36 [3-40]; P68363 [3-40]; Q9BQE3 [3-40]		0	4296.96	0.996	99.8	100.2	15977964	1.60425e+07	7.64	112.14
	[R].AFVHWYVGEGMEEGEFSEAREDMAALEK.[D]		8	Q71U36 [403-430]; P68363 [403-430]; Q9BQE3 [403-430]		1	3217.42	0.993	99.6	100.4	3.57047e+07	3.59573e+07	6.38	105.22
	[R].TIQFVDWCPTGFK.[V]	1xCarbamidomethyl [C8]	5	Q71U36 [340-352]; Q9BQE3 [340-352]		0	1598.77	0.991	99.6	100.4	2.94753e+07	2.97298e+07	3.02	99.13
	[R].IHFPLATYAPVISAEK.[A]		34	Q71U36 [265-280]; P68363 [265-280]; Q9BQE3 [265-280]		0	1756.96	0.983	99.1	100.9	80677567	8.2073e+07	4.14	89.83
	[K].AYHEQLTVAEITNACFEPANQMVK.[C]	1xCarbamidomethyl [C15]	3	Q9BQE3 [281-304]		0	2764.31	0.959	97.9	102.1	11840616	1.23527e+07	7.93	88.82
	[R].RNLDIERPTYTNLNR.[L]		3	Q71U36 [215-229]; P68363 [215-229]; Q9BQE3 [215-229]		1	1874.98	0.904	95	105	1.56918e+07	1.73506e+07	3.32	48.18
	[R].AFVHWYVGEGMEEGEFSEAR.[E]	1xOxidation [M11]	5	Q71U36 [403-422]; P68363 [403-422]; Q9BQE3 [403-422]		0	2346.01	0.804	89.2	110.8	5.6005e+06	6.9636e+06	4.16	80.88
	[K].FDLMYAK.[RW]		6	A6NHL2 [402-408]; Q71U36 [395-401]; P68363 [395-401]; Q9BQE3 [395-401]		0	887.433	0.764	86.6	113.4	129449560	1.69543e+08	2.04	63.37
	[R].AFVHWYVGEGMEEGEFSEAR.[E]		15	Q71U36 [403-422]; P68363 [403-422]; Q9BQE3 [403-422]		0	2330.02	0.707	82.8	117.2	34806032	4.92259e+07	4.72	89.21
	[R].ECISIHVGQAGVQIGNACWELYCLEHGIQPDGQMPSDK.[T]	3xCarbamidomethyl [C2; C18; C23]; 1xOxidation [M34]	6	Q71U36 [3-40]; P68363 [3-40]; Q9BQE3 [3-40]		0	4312.95	0.656	79.3	120.7	2.37518e+06	3.61814e+06	8.64	110.08
	[R].AVCMLSNTTAVAEAWAR.[L]	1xCarbamidomethyl [C3]; 1xOxidation [M4]	2	Q9BQE3 [374-390]		0	1866.88						1.83
	[K].AYHEQLTVAEITNACFEPANQMVK.[C]	1xCarbamidomethyl [C15]; 1xOxidation [M22]	1	Q9BQE3 [281-304]		0	2780.3						4.95
P14618	Pyruvate kinase PKM OS=Homo sapiens OX=9606 GN=PKM PE=1 SV=4	78	37	362	531	57.9	7.84	1186.18	PKM	1.094	104	96	1.56499e+09	1.43851e+09	1.56499e+09	1.44479e+09	Met-loss+Acetyl [N-Term]
	Annotated Sequence	Modifications	# PSMs	Positions in Master Proteins	Modifications in Master Proteins	# Missed Cleavages	Theo. MH+ [Da]	Abundance Ratio: (ask) / (minus)	Abundances (Scaled): F4: Sample, ask	Abundances (Scaled): F3: Sample, minus	Abundances (Normalized): F4: Sample, ask	Abundances (Normalized): F3: Sample, minus	XCorr (by Search Engine): Sequest HT	Top Apex RT [min]
	[R].FDEILEASDGIMVAR.[G]		2	P14618-2 [280-294]; P14618 [280-294]		0	1665.82	4.923	166.2	33.8	1.71735e+06	348840	2.69	94.81
	[K].FGVEQDVDMVFASFIRK.[A]		2	P14618-2 [231-247]; P14618 [231-247]		1	1987.99	2.455	142.1	57.9	413064	168273	4.56	131.17
	[R].SVETLKEMIK.[S]		2	P14618-2 [57-66]; P14618 [57-66]		1	1177.65	2.25	138.5	61.5	3.40756e+06	1.51422e+06	2.76	54.83
	[R].MQHLIAR.[E]	1xOxidation [M1]	3	P14618-2 [377-383]; P14618 [377-383]		0	884.477	2.193	137.4	62.6	774698	353325	1.39	14.17
	[R].RFDEILEASDGIMVAR.[G]	1xOxidation [M13]	2	P14618-2 [279-294]; P14618 [279-294]		1	1837.91	2.095	135.4	64.6	3.82e+06	1.82366e+06	3.64	81.37
	[R].TATESFASDPILYRPVAVALDTKGPEIR.[T]		4	P14618-2 [93-120]; P14618 [93-120]		1	3017.59	1.646	124.4	75.6	36402462	2.21168e+07	6.34	98.17
	[R].APIIAVTR.[N]		6	P14618-2 [448-455]; P14618 [448-455]		0	840.53	1.3	113.1	86.9	126621744	9.73869e+07	2.31	39.98
	[K].GSGTAEVELKK.[G]		5	P14618-2 [126-136]; P14618 [126-136]		1	1118.61	1.292	112.8	87.2	7.73468e+06	5.98457e+06	1.94	17.35
	[-].MSKPHSEAGTAFIQTQQLHAAMADTFLEHMCR.[L]	1xCarbamidomethyl [C31]; 1xMet-loss+Acetyl [N-Term]	5	P14618-2 [1-32]; P14618 [1-32]	P14618-2 1xMet-loss+Acetyl [N-Term]; P14618 1xMet-loss+Acetyl [N-Term]	0	3555.66	1.253	111.2	88.8	2.39315e+07	1.91021e+07	10.25	97.56
	[R].AGKPVICATQMLESMIK.[K]	1xCarbamidomethyl [C7]; 1xOxidation [M11]	4	P14618-2 [320-336]; P14618 [320-336]		0	1892.96	1.245	110.9	89.1	2.60011e+06	2.08844e+06	4.28	87.29
	[K].KGVNLPGAAVDLPAVSEKDIQDLK.[F]		2	P14618-2 [207-230]; P14618 [207-230]		2	2477.36	1.243	110.8	89.2	5365028	4.31767e+06	4.37	89.13
	[R].RLAPITSDPTEATAVGAVEASFK.[C]		2	P14618 [400-422]		1	2331.22	1.231	110.4	89.6	1667441	1.35458e+06	6.08	91.95
	[K].GDVVIVLTGWRPGSGFTNTMR.[V]		7	P14618-2 [506-526]; P14618 [506-526]		0	2263.17	1.228	110.2	89.8	35370785	2.88047e+07	2.22	101.33
	[K].VFLAQK.[M]		4	P14618-2 [306-311]; P14618 [306-311]		0	705.429	1.225	110.1	89.9	93602304	7.64129e+07	1.54	26.33
	[K].GADFLVTEVENGGSLGSK.[K]		5	P14618-2 [189-206]; P14618 [189-206]		0	1779.88	1.213	109.6	90.4	59934644	4.94185e+07	4.09	88.55
	[K].ITLDNAYMEK.[C]	1xOxidation [M8]	19	P14618-2 [142-151]; P14618 [142-151]		0	1213.58	1.192	108.7	91.3	1.28075e+07	1.07489e+07	2.14	44.95
	[R].AEGSDVANAVLDGADCIMLSGETAK.[G]	1xCarbamidomethyl [C16]	12	P14618-2 [343-367]; P14618 [343-367]		0	2494.14	1.153	107.1	92.9	3.60078e+07	3.12249e+07	6.18	114.75
	[K].GDYPLEAVR.[M]		4	P14618-2 [368-376]; P14618 [368-376]		0	1019.52	1.13	106.1	93.9	72341568	6.39918e+07	1.46	50.95
	[K].KGVNLPGAAVDLPAVSEK.[D]		7	P14618-2 [207-224]; P14618 [207-224]		1	1764.99	1.13	106.1	93.9	35208419	3.11505e+07	4.24	73.12
	[R].AGKPVICATQMLESMIK.[K]	1xCarbamidomethyl [C7]	8	P14618-2 [320-336]; P14618 [320-336]		0	1876.97	1.129	106	94	4.48719e+07	3.97548e+07	4.52	104.3
	[K].CDENILWLDYK.[N]	1xCarbamidomethyl [C1]	7	P14618-2 [152-162]; P14618 [152-162]		0	1468.68	1.102	104.8	95.2	47617516	4.32244e+07	3.69	91.73
	[K].IYVDDGLISLQVK.[Q]		10	P14618-2 [174-186]; P14618 [174-186]		0	1462.82	1.094	104.5	95.5	5.41318e+07	4.95023e+07	3.31	91.56
	[R].NTGIICTIGPASR.[S]	1xCarbamidomethyl [C6]	6	P14618-2 [44-56]; P14618 [44-56]		0	1359.7	1.09	104.3	95.7	94364800	8.65839e+07	3.41	56
	[K].FGVEQDVDMVFASFIR.[K]	1xOxidation [M9]	39	P14618-2 [231-246]; P14618 [231-246]		0	1875.89	1.071	103.4	96.6	8.48552e+06	7.92544e+06	3.92	138.57
	[K].GDVVIVLTGWRPGSGFTNTMR.[V]	1xOxidation [M20]	11	P14618-2 [506-526]; P14618 [506-526]		0	2279.16	1.068	103.3	96.7	7051680	6.60205e+06	3.86	96.49
	[K].ITLDNAYMEK.[C]		9	P14618-2 [142-151]; P14618 [142-151]		0	1197.58	1.065	103.2	96.8	69121056	6.48912e+07	1.69	56.47
	[K].CCSGAIIVLTK.[S]	2xCarbamidomethyl [C1; C2]	4	P14618 [423-433]		0	1221.63	1.06	102.9	97.1	54279400	5.11869e+07	3.75	57.6
	[R].LDIDSPPITAR.[N]		8	P14618-2 [33-43]; P14618 [33-43]		0	1197.65	1.055	102.7	97.3	65637372	6.2216e+07	3.15	60.9
	[R].GIFPVLCKDPVQEAWAEDVDLR.[V]	1xCarbamidomethyl [C7]	11	P14618-2 [468-489]; P14618 [468-489]		1	2557.28	1.035	101.7	98.3	6.34837e+07	6.13397e+07	4.96	111.37
	[R].VNFAMNVGK.[A]	1xOxidation [M5]	2	P14618-2 [490-498]; P14618 [490-498]		0	995.498	1.023	101.1	98.9	9.59434e+06	9.37998e+06	2.22	37.1
	[K].GSGTAEVELK.[K]		3	P14618-2 [126-135]; P14618 [126-135]		0	990.51	1.021	101	99	12998804	1.27345e+07	2.25	25.26
	[R].VNFAMNVGK.[A]		4	P14618-2 [490-498]; P14618 [490-498]		0	979.503	1.02	101	99	57555444	5.64364e+07	2.8	51.75
	[R].RFDEILEASDGIMVAR.[G]		19	P14618-2 [279-294]; P14618 [279-294]		1	1821.92	1.018	100.9	99.1	4.82956e+07	4.74214e+07	3.84	89.21
	[R].LNFSHGTHEYHAETIK.[N]		8	P14618-2 [74-89]; P14618 [74-89]		0	1883.9	0.973	98.6	101.4	84957032	8.73451e+07	4.87	33.62
	[R].LAPITSDPTEATAVGAVEASFK.[C]		18	P14618 [401-422]		0	2175.12	0.963	98.1	101.9	47631334	4.94514e+07	4.79	100.92
	[R].EAEAAIYHLQLFEELRR.[L]		9	P14618 [384-400]		1	2088.09	0.953	97.6	102.4	79167056	8.31096e+07	4.24	92.95
	[K].FGVEQDVDMVFASFIR.[K]		46	P14618-2 [231-246]; P14618 [231-246]		0	1859.9	0.942	97	103	1.48881e+07	1.58072e+07	4.96	145.69
	[R].MQHLIAR.[E]		3	P14618-2 [377-383]; P14618 [377-383]		0	868.482	0.902	94.8	105.2	10197813	1.13076e+07	2.23	19.34
	[R].TATESFASDPILYRPVAVALDTK.[G]		7	P14618-2 [93-115]; P14618 [93-115]		0	2465.29	0.902	94.8	105.2	8.3066e+07	9.21412e+07	5.31	99.12
	[K].DPVQEAWAEDVDLR.[V]		8	P14618-2 [476-489]; P14618 [476-489]		0	1642.77	0.884	93.9	106.1	8.62402e+06	9.75138e+06	4.42	87.58
	[R].EAEAAIYHLQLFEELR.[R]		7	P14618 [384-399]		0	1931.99	0.868	92.9	107.1	8.55478e+06	9.86057e+06	5.13	102.42
	[K].GVNLPGAAVDLPAVSEK.[D]		8	P14618-2 [208-224]; P14618 [208-224]		0	1636.89	0.8	88.9	111.1	22636610	2.83099e+07	4.24	82.69
	[R].GIFPVLCK.[D]	1xCarbamidomethyl [C7]	5	P14618-2 [468-475]; P14618 [468-475]		0	933.523	0.789	88.2	111.8	8045241	1.01988e+07	1.69	77.57
	[R].GDLGIEIPAEK.[V]		5	P14618-2 [295-305]; P14618 [295-305]		0	1141.61						2.85
P49411	Elongation factor Tu, mitochondrial OS=Homo sapiens OX=9606 GN=TUFM PE=1 SV=2	75	32	352	452	49.5	7.61	1080.19		0.985	96.3	103.7	2.22872e+09	2.39091e+09	2.22872e+09	2.40082e+09
	Annotated Sequence	Modifications	# PSMs	Positions in Master Proteins	Modifications in Master Proteins	# Missed Cleavages	Theo. MH+ [Da]	Abundance Ratio: (ask) / (minus)	Abundances (Scaled): F4: Sample, ask	Abundances (Scaled): F3: Sample, minus	Abundances (Normalized): F4: Sample, ask	Abundances (Normalized): F3: Sample, minus	XCorr (by Search Engine): Sequest HT	Top Apex RT [min]
	[R].TIGTGLVTNTLAMTEEEKNIK.[W]	1xOxidation [M13]	1	P49411 [430-450]		1	2279.18	35.334	194.5	5.5	1741389	49283	2.97	79.35
	[R].HKPFVSHFMPVMFSLTWDMACR.[I]	1xCarbamidomethyl [C21]	1	P49411 [367-388]		0	2724.27	2.261	138.7	61.3	650965	287928	3.74	110.9
	[R].TIGTGLVTNTLAMTEEEKNIK.[W]		4	P49411 [430-450]		1	2263.18	1.728	126.7	73.3	29145344	1.68685e+07	6.29	87.94
	[R].IILPPEKELAMPGEDLK.[F]	1xOxidation [M11]	4	P49411 [389-405]		1	1909.04	1.456	118.6	81.4	1.9257e+06	1.32258e+06	2.34	73.91
	[R].TIGTGLVTNTLAMTEEEK.[N]	1xOxidation [M13]	11	P49411 [430-447]		0	1923.96	1.406	116.9	83.1	1.12474e+07	8.00144e+06	4.45	82.15
	[R].TVVTGIEMFHK.[S]	1xOxidation [M8]	4	P49411 [301-311]		0	1277.66	1.279	112.2	87.8	14677775	1.14804e+07	1.86	50.02
	[K].NMITGTAPLDGCILVVAANDGPMPQTR.[E]	1xCarbamidomethyl [C12]	7	P49411 [136-162]		0	2812.38	1.143	106.7	93.3	1.75857e+07	1.53829e+07	5.25	107.62
	[K].YEEIDNAPEER.[A]		6	P49411 [92-102]		0	1364.6	1.129	106.1	93.9	79569344	7.04741e+07	2.63	32.93
	[K].KYEEIDNAPEER.[A]		8	P49411 [91-102]		1	1492.69	1.107	105.1	94.9	49688154	4.48684e+07	4.07	27.14
	[R].QIGVEHVVVYVNK.[A]		12	P49411 [170-182]		0	1483.83	1.071	103.4	96.6	103724389	9.68458e+07	4.4	57.05
	[K].KGDECELLGHSK.[N]	1xCarbamidomethyl [C5]	12	P49411 [286-297]		1	1372.65	1.053	102.6	97.4	142975806	1.35795e+08	1.93	20.88
	[R].IILPPEKELAMPGEDLK.[F]		8	P49411 [389-405]		1	1893.04	1.053	102.6	97.4	10492794	9.96922e+06	3.01	82.55
	[K].VEAQVYILSK.[E]		9	P49411 [352-361]		0	1149.65	1.051	102.5	97.5	7.05006e+07	6.71048e+07	3.07	59.86
	[R].QPMILEK.[G]	1xOxidation [M3]	1	P49411 [412-418]		0	874.47	1.022	101.1	98.9	5.19337e+06	5.08035e+06	1.68	26.21
	[R].AEAGDNLGALVR.[G]		6	P49411 [316-327]		0	1185.62	1.021	101.1	98.9	151929344	1.48767e+08	2.74	56.8
	[R].DLEKPFLLPVEAVYSVPGR.[G]		14	P49411 [253-271]		0	2129.16	1.009	100.4	99.6	1.512e+08	1.49862e+08	4.47	110.25
	[R].GTVVTGTLER.[G]		7	P49411 [272-281]		0	1032.57	1.004	100.2	99.8	1.55079e+08	1.54518e+08	2.54	34.04
	[K].TTLTAAITK.[I]		5	P49411 [71-79]		0	919.546	0.997	99.9	100.1	130435000	1.30781e+08	1.57	38.33
	[K].LLDAVDTYIPVPAR.[D]		13	P49411 [239-252]		0	1542.85	0.991	99.5	100.5	149225580	1.50591e+08	3.63	91.51
	[K].ADAVQDSEMVELVELEIR.[E]		50	P49411 [183-200]		0	2046.01	0.978	98.9	101.1	2.42637e+07	2.48006e+07	5.3	119.82
	[R].ELLTEFGYKGEETPVIVGSALCALEGR.[D]	1xCarbamidomethyl [C22]	7	P49411 [201-227]		1	2938.49	0.941	96.9	103.1	5.83388e+06	6.2011e+06	6.29	127.27
	[K].GEETPVIVGSALCALEGRDPELGLK.[S]	1xCarbamidomethyl [C13]	7	P49411 [210-234]		1	2610.34	0.933	96.6	103.4	4.34466e+07	4.65428e+07	5.9	114.98
	[R].IILPPEK.[E]		23	P49411 [389-395]		0	809.513	0.928	96.3	103.7	32645055	3.51705e+07	1.67	40
	[K].GDECELLGHSK.[N]	1xCarbamidomethyl [C4]	8	P49411 [287-297]		0	1244.56	0.916	95.6	104.4	2.10456e+07	2.29631e+07	2.67	28.87
	[K].FNLILR.[Q]		7	P49411 [406-411]		0	775.482	0.897	94.6	105.4	131702504	1.46755e+08	1.91	71.18
	[R].GLVMVKPGSIKPHQK.[V]		3	P49411 [337-351]		0	1618.95	0.883	93.8	106.2	22165404	2.51017e+07	3.32	32.02
	[K].ELAMPGEDLK.[F]		5	P49411 [396-405]		0	1102.54	0.87	93	107	59669176	6.86121e+07	2.2	56.85
	[R].ELLTEFGYK.[G]		6	P49411 [201-209]		0	1099.57	0.846	91.6	108.4	50888348	6.01712e+07	2.28	75.94
	[R].QPMILEK.[G]		9	P49411 [412-418]		0	858.475	0.838	91.2	108.8	62102976	7.41307e+07	1.71	35.26
	[R].TIGTGLVTNTLAMTEEEK.[N]		12	P49411 [430-447]		0	1907.96	0.837	91.1	108.9	62754065	7.50157e+07	5.13	90.81
	[R].DPELGLK.[S]		4	P49411 [228-234]		0	771.425	0.835	91	109	9834492	1.17828e+07	1.71	36.37
	[R].GITINAAHVEYSTAAR.[H]		12	P49411 [105-120]		0	1673.86	0.829	90.7	109.3	90947088	1.09683e+08	3.92	54.67
	[R].DKPHVNVGTIGHVDHGK.[T]		10	P49411 [54-70]		0	1809.94	0.812	89.6	110.4	80571325	9.92268e+07	4.86	25.3
	[R].ELLTEFGYKGEETPVIVGSALCALEGRDPELGLK.[S]	1xCarbamidomethyl [C22]	11	P49411 [201-234]		2	3690.89	0.803	89.1	110.9	1.94628e+07	2.42474e+07	8.07	129.52
	[R].TVVTGIEMFHK.[S]		10	P49411 [301-311]		0	1261.66	0.798	88.8	111.2	99019711	1.24013e+08	2.64	62.99
	[K].GEETPVIVGSALCALEGR.[D]	1xCarbamidomethyl [C13]	9	P49411 [210-227]		0	1857.94	0.692	81.8	118.2	4.5006e+06	6.50032e+06	4.99	108.52
	[K].NMITGTAPLDGCILVVAANDGPMPQTR.[E]	1xCarbamidomethyl [C12]; 1xOxidation [M]	13	P49411 [136-162]		0	2828.37	0.65	78.8	121.2	4.10714e+06	6.31707e+06	4.29	99.83
	[R].HYAHTDCPGHADYVK.[N]	1xCarbamidomethyl [C7]	13	P49411 [121-135]		0	1770.77	0.588	74.1	125.9	1.26768e+08	2.15543e+08	4.83	16.28
P22314	Ubiquitin-like modifier-activating enzyme 1 OS=Homo sapiens OX=9606 GN=UBA1 PE=1 SV=3	79	56	345	1058	117.8	5.76	1287.06	UBA1	1.001	99.9	100.1	9.56075e+08	9.53981e+08	9.56379e+08	9.57919e+08
	Annotated Sequence	Modifications	# PSMs	Positions in Master Proteins	Modifications in Master Proteins	# Missed Cleavages	Theo. MH+ [Da]	Abundance Ratio: (ask) / (minus)	Abundances (Scaled): F4: Sample, ask	Abundances (Scaled): F3: Sample, minus	Abundances (Normalized): F4: Sample, ask	Abundances (Normalized): F3: Sample, minus	XCorr (by Search Engine): Sequest HT	Top Apex RT [min]
	[K].RCPHPLTFDVNNPLHLDYVMAAANLFAQTYGLTGSQDR.[A]	1xCarbamidomethyl [C2]	6	P22314 [747-784]		1	4303.08	1.676	125.3	74.7	2.68586e+06	1.60278e+06	8.22	142.25
	[K].AVTLHDQGTAQWADLSSQFYLREEDIGK.[N]		6	P22314 [98-125]		1	3178.54	1.466	118.9	81.1	1.68028e+07	1.14651e+07	7.7	96.96
	[K].LEITMLSQGVSMLYSFFMPAAK.[L]		3	P22314 [985-1006]		0	2464.23	1.445	118.2	81.8	2.23125e+06	1.54394e+06	4.48	160.95
	[K].NFPNAIEHTLQWARDEFEGLFK.[Q]		2	P22314 [636-657]		1	2662.3	1.397	116.6	83.4	1.00383e+06	718664	3.32	160.54
	[R].DEFEGLFKQPAENVNQYLTDPK.[F]		2	P22314 [650-671]		1	2582.24	1.393	116.4	83.6	9077388	6.51553e+06	5.7	101.12
	[R].CPHPLTFDVNNPLHLDYVMAAANLFAQTYGLTGSQDR.[A]	1xCarbamidomethyl [C1]	10	P22314 [748-784]		0	4146.98	1.367	115.5	84.5	1.41685e+06	1.03631e+06	6.32	149.35
	[R].IYDDDFFQNLDGVANALDNVDAR.[M]		9	P22314 [559-581]		0	2600.19	1.257	111.4	88.6	2.57359e+07	2.04805e+07	5.58	133.1
	[R].ALVLELCCNDESGEDVEVPYVR.[Y]	2xCarbamidomethyl [C7; C8]	3	P22314 [1033-1054]		0	2566.18	1.233	110.5	89.5	4.31946e+06	3.50192e+06	4.01	99.27
	[K].NFAMIGLGCGEGGEIIVTDMDTIEK.[S]	1xCarbamidomethyl [C9]	2	P22314 [486-510]		0	2670.25	1.215	109.7	90.3	972940	800973	4.58	121.51
	[R].LDQPMTEIVSR.[V]	1xOxidation [M5]	2	P22314 [1011-1021]		0	1304.65	1.183	108.4	91.6	915020	773317	1.86	43.01
	[K].RLQTSSVLVSGLR.[G]		4	P22314 [69-81]		1	1415.83	1.173	107.9	92.1	16055930	1.36926e+07	3.59	55.5
	[K].SIPICTLK.[N]	1xCarbamidomethyl [C5]	7	P22314 [628-635]		0	931.528	1.157	107.3	92.7	39284948	3.39472e+07	1.28	49.15
	[R].HQYYNQEWTLWDRFEVQGLQPNGEEMTLK.[Q]		2	P22314 [945-973]		1	3639.7	1.15	107	93	9427534	8.20133e+06	5.24	108.15
	[K].IHVSDQELQSANASVDDSRLEELK.[A]		9	P22314 [807-830]		1	2683.32	1.13	106.1	93.9	41815445	3.70115e+07	6	70.11
	[K].MYPIDFEKDDDSNFHMDFIVAASNLR.[A]		6	P22314 [844-869]		1	3090.4	1.119	105.6	94.4	8.68416e+06	7.75875e+06	4.43	113.51
	[K].YFLVGAGAIGCELLK.[N]	1xCarbamidomethyl [C11]	6	P22314 [471-485]		0	1610.86	1.105	105	95	26192752	2.37005e+07	3.52	108.88
	[K].NGSEADIDEGLYSR.[Q]		3	P22314 [44-57]		0	1525.68	1.1	104.8	95.2	10854070	9.86908e+06	4.35	51.04
	[R].KPLLESGTLGTK.[G]		11	P22314 [593-604]		0	1243.73	1.092	104.4	95.6	40091803	3.67023e+07	3.1	38.09
	[K].NGFLNLALPFFGFSEPLAAPR.[H]		12	P22314 [924-944]		0	2278.2	1.091	104.4	95.6	6.33872e+06	5.81015e+06	4.47	155.59
	[K].ATLPSPDKLPGFK.[M]		9	P22314 [831-843]		1	1370.77	1.085	104.1	95.9	3.48478e+07	3.21188e+07	3.8	68.23
	[K].GNVQVVIPFLTESYSSSQDPPEK.[S]		9	P22314 [605-627]		0	2521.25	1.072	103.5	96.5	13645465	1.27262e+07	4.39	107.6
	[R].QLYVLGHEAMK.[R]		8	P22314 [58-68]		0	1288.67	1.04	102	98	3.03046e+07	2.91342e+07	3.11	53.85
	[K].DNPGVVTCLDEAR.[H]	1xCarbamidomethyl [C8]	4	P22314 [227-239]		0	1445.67	1.038	101.9	98.1	25233580	2.4307e+07	3.47	56.63
	[R].HGFESGDFVSFSEVQGMVELNGNQPMEIK.[V]		2	P22314 [240-268]		0	3212.47	1.036	101.8	98.2	4.28126e+06	4.1315e+06	7.5	113.46
	[K].NIILGGVK.[A]		4	P22314 [90-97]		0	813.519	1.031	101.5	98.5	52297820	5.07385e+07	1.87	47.87
	[K].ERLDQPMTEIVSR.[V]		3	P22314 [1009-1021]		1	1573.8	1.029	101.4	98.6	6.50093e+06	6.31788e+06	1.26	58.08
	[R].LAGTQPLEVLEAVQR.[S]		11	P22314 [679-693]		0	1623.91	1.021	101.1	98.9	51321138	5.02516e+07	4.96	94.1
	[R].ALPAVQQNNLDEDLIRK.[L]		3	P22314 [369-385]		1	1937.05	1.001	100.1	99.9	3.74325e+07	3.73812e+07	2.2	68.47
	[R].YDGQVAVFGSDLQEK.[L]		9	P22314 [451-465]		0	1655.79	1.001	100	100	2.58378e+07	2.58124e+07	4.42	71.29
	[R].AAVATFLQSVQVPEFTPK.[S]		12	P22314 [785-802]		0	1933.04	1.001	100	100	26129904	2.61051e+07	5.74	110.3
	[K].LAYVAAGDLAPINAFIGGLAAQEVMK.[A]		11	P22314 [386-411]		0	2603.39	0.998	99.9	100.1	8369317	8.38431e+06	6.3	145.06
	[R].AENYDIPSADR.[H]		4	P22314 [870-880]		0	1250.56	0.996	99.8	100.2	40627388	4.08074e+07	2.79	39.41
	[R].VSGPDPKPGSNCSPAQSVLSEVPSVPTNGMAK.[N]	1xCarbamidomethyl [C12]	2	P22314 [12-43]		0	3194.55	0.995	99.8	100.2	1.38652e+06	1.393e+06	4.17	83.54
	[K].NFPNAIEHTLQWAR.[D]		7	P22314 [636-649]		0	1696.86	0.968	98.4	101.6	26632292	2.7505e+07	3.54	88.5
	[K].IIPAIATTTAAVVGLVCLELYKVVQGHR.[Q]	1xCarbamidomethyl [C17]	2	P22314 [890-917]		1	2992.7	0.944	97.1	102.9	1.58553e+06	1.67937e+06	5.21	161.32
	[R].NEEDAAELVALAQAVNAR.[A]		13	P22314 [351-368]		0	1883.95	0.941	97	103	24936191	2.64899e+07	4.72	103.07
	[R].LDQPMTEIVSR.[V]		5	P22314 [1011-1021]		0	1288.66	0.94	96.9	103.1	26049262	2.76978e+07	3.29	59.83
	[K].QPAENVNQYLTDPK.[F]		6	P22314 [658-671]		0	1616.79	0.937	96.8	103.2	22492930	2.39951e+07	2.96	57.21
	[R].QFLFRPWDVTK.[L]		7	P22314 [516-526]		0	1436.77	0.935	96.6	103.4	5.44164e+07	5.81963e+07	3.73	86.92
	[R].GLGVEIAK.[N]		4	P22314 [82-89]		0	786.472	0.93	96.4	103.6	23869040	2.56754e+07	1.97	40.71
	[K].QFLDYFK.[T]		5	P22314 [974-980]		0	960.483	0.925	96.1	103.9	30955056	3.34672e+07	2.14	84.32
	[K].SLVASLAEPDFVVTDFAK.[F]		8	P22314 [305-322]		0	1909	0.921	95.9	104.1	2.60585e+07	2.82817e+07	4.41	113.73
	[K].AVTLHDQGTAQWADLSSQFYLR.[E]		4	P22314 [98-119]		0	2507.23	0.902	94.8	105.2	12389192	1.37404e+07	6.21	98.79
	[K].IIPAIATTTAAVVGLVCLELYK.[V]	1xCarbamidomethyl [C17]	9	P22314 [890-911]		0	2316.32	0.891	94.2	105.8	9.6296e+06	1.08078e+07	5.25	159.82
	[R].ALPAVQQNNLDEDLIR.[K]		3	P22314 [369-384]		0	1808.95	0.855	92.2	107.8	5.37888e+06	6.28865e+06	3.03	79.73
	[K].LVVADTR.[G]		4	P22314 [186-192]		0	773.452	0.832	90.8	109.2	10743025	1.29093e+07	1.52	21.78
	[K].VLGPYTFSICDTSNFSDYIR.[G]	1xCarbamidomethyl [C10]	7	P22314 [269-288]		0	2355.1	0.832	90.8	109.2	5.5081e+06	6.61887e+06	5.19	113.5
	[K].DDDSNFHMDFIVAASNLR.[A]		5	P22314 [852-869]		0	2066.92	0.791	88.3	111.7	1.25041e+06	1.58142e+06	3.22	102.23
	[R].LQTSSVLVSGLR.[G]		3	P22314 [70-81]		0	1259.73	0.788	88.1	111.9	14415043	1.82989e+07	2.91	66.21
	[K].IHVSDQELQSANASVDDSR.[L]		2	P22314 [807-825]		0	2070.97	0.758	86.2	113.8	1.59399e+06	2.10228e+06	4.87	48.74
	[R].DEFEGLFK.[Q]		3	P22314 [650-657]		0	984.467	0.739	85	115	25146202	3.40466e+07	1.84	81.94
	[R].LAELNSYVPVTAYTGPLVEDFLSGFQVVVLTNTPLEDQLR.[V]		1	P22314 [135-174]		0	4408.3	0.718	83.6	116.4	515936	718651	3.3	161.53
	[R].HQYYNQEWTLWDR.[F]		1	P22314 [945-957]		0	1838.82	0.693	81.8	118.2	3.21742e+06	4.64565e+06	3.28	79.96
	[K].MYPIDFEK.[D]		1	P22314 [844-851]		0	1042.49	0.676	80.7	119.3	1.62027e+06	2.39632e+06	1.58	68.42
	[K].FMPIMQWLYFDALECLPEDKEVLTEDK.[C]	1xCarbamidomethyl [C15]	10	P22314 [417-443]		1	3360.59	0.493	66	134	5.54906e+06	1.12568e+07	5.52	158.26
	[R].QLLHNFPPDQLTSSGAPFWSGPK.[R]		33	P22314 [724-746]		0	2524.26	0.064	12	188	304384	4.77838e+06	5.86	97.78
	[K].FMPIMQWLYFDALECLPEDKEVLTEDK.[C]	1xCarbamidomethyl [C15]; 1xOxidation [M2]	3	P22314 [417-443]		1	3376.58						1.89
	[K].LAYVAAGDLAPINAFIGGLAAQEVMK.[A]	1xOxidation [M25]	2	P22314 [386-411]		0	2619.39						3.38
	[R].GLFGQLFCDFGEEMILTDSNGEQPLSAMVSMVTK.[D]	1xCarbamidomethyl [C8]	1	P22314 [193-226]		0	3751.74						3.17
P00918	Carbonic anhydrase 2 OS=Homo sapiens OX=9606 GN=CA2 PE=1 SV=2	83	17	340	260	29.2	7.4	1193.09	CA2	0.96	97.1	102.9	8.26831e+09	8.71786e+09	8.26831e+09	8.75385e+09	Phospho [T207(94.2)]; Met-loss+Acetyl [N-Term]
	Annotated Sequence	Modifications	# PSMs	Positions in Master Proteins	Modifications in Master Proteins	# Missed Cleavages	Theo. MH+ [Da]	Abundance Ratio: (ask) / (minus)	Abundances (Scaled): F4: Sample, ask	Abundances (Scaled): F3: Sample, minus	Abundances (Normalized): F4: Sample, ask	Abundances (Normalized): F3: Sample, minus	XCorr (by Search Engine): Sequest HT	Top Apex RT [min]
	[R].LIQFHFHWGSLDGQGSEHTVDKK.[K]		4	P00918 [90-112]		1	2666.31	1.3	113	87	39854800	3.0668e+07	7.94	76.59
	[R].KLNFNGEGEPEELMVDNWRPAQPLK.[N]	1xOxidation [M14]	17	P00918 [227-251]		1	2927.44	1.047	102.3	97.7	2.22653e+07	2.12681e+07	5.57	81.81
	[K].AVQQPDGLAVLGIFLKVGSAKPGLQK.[V]		4	P00918 [133-158]		1	2634.53	1.02	101	99	6.74662e+06	6.61172e+06	6.9	120.06
	[R].QSPVDIDTHTAK.[Y]		13	P00918 [28-39]		0	1311.65	1.017	100.8	99.2	1005462976	9.8886e+08	3.21	27.05
	[K].AVQQPDGLAVLGIFLK.[V]		41	P00918 [133-148]		0	1668.97	1.009	100.5	99.5	5.14177e+08	5.09513e+08	3.86	130.67
	[K].GGPLDGTYR.[L]		14	P00918 [81-89]		0	935.458	1.009	100.4	99.6	7.55925e+08	7.49447e+08	1.82	34.39
	[K].YAAELHLVHWNTK.[Y]		29	P00918 [114-126]		0	1581.82	0.991	99.5	100.5	7.66078e+08	7.73297e+08	2.24	61.93
	[R].GLLPESLDYWTYPGSLTTPPLLECVTWIVLKEPISVSSEQVLK.[F]	1xCarbamidomethyl [C24]	2	P00918 [182-224]		1	4858.55	0.99	99.5	100.5	36169348	3.65249e+07	5.28	160.1
	[K].LNFNGEGEPEELMVDNWRPAQPLK.[N]		17	P00918 [228-251]		0	2783.35	0.975	98.7	101.3	3.75745e+08	3.85438e+08	4.59	96.94
	[-].MSHHWGYGK.[H]	1xMet-loss+Acetyl [N-Term]	8	P00918 [1-9]	P00918 1xMet-loss+Acetyl [N-Term]	0	1013.46	0.96	98	102	1.18812e+08	1.23726e+08	2.83	21.91
	[R].KLNFNGEGEPEELMVDNWRPAQPLK.[N]		12	P00918 [227-251]		1	2911.44	0.959	97.9	102.1	104476983	1.08888e+08	7.72	88.71
	[K].LNFNGEGEPEELMVDNWRPAQPLK.[N]	1xOxidation [M13]	36	P00918 [228-251]		0	2799.34	0.953	97.6	102.4	6.11722e+07	6.417e+07	5.13	89.18
	[K].SADFTNFDPR.[G]		13	P00918 [172-181]		0	1169.52	0.931	96.4	103.6	8.96622e+08	9.62855e+08	2.58	58.82
	[K].VVDVLDSIK.[T]		20	P00918 [159-167]		0	987.572	0.929	96.3	103.7	1.47278e+09	1.58546e+09	1.99	70.81
	[R].ILNNGHAFNVEFDDSQDK.[A]		28	P00918 [59-76]		0	2062.95	0.907	95.1	104.9	5.00654e+08	5.52238e+08	5.91	66.59
	[K].YDPSLKPLSVSYDQATSLR.[I]		41	P00918 [40-58]		0	2140.09	0.892	94.3	105.7	7.13101e+08	7.99034e+08	2.91	78.78
	[K].EPISVSSEQVLK.[F]		15	P00918 [213-224]		0	1315.71	0.88	93.6	106.4	616764000	7.00798e+08	2.13	55.96
	[R].LIQFHFHWGSLDGQGSEHTVDK.[K]		22	P00918 [90-111]		0	2538.22	0.744	85.4	114.6	2.21928e+08	2.98097e+08	5.5	82.38
	[R].GLLPESLDYWTYPGSLTTPPLLECVTWIVLK.[E]	1xCarbamidomethyl [C24]	3	P00918 [182-212]		0	3561.86	0.695	82	118	39574932	5.6956e+07	5.36	160.49
	[R].GLLPESLDYWTYPGSLTTPPLLECVTWIVLK.[E]	1xCarbamidomethyl [C24]; 1xPhospho [T26(94.2)]	1	P00918 [182-212]	P00918 1xPhospho [T207(94.2)]	0	3641.83						1.66
P09874	Poly [ADP-ribose] polymerase 1 OS=Homo sapiens OX=9606 GN=PARP1 PE=1 SV=4	67	59	338	1014	113	8.88	1008.31	PARP1	1.028	101.8	98.2	1.12596e+09	1.08083e+09	1.12596e+09	1.0855e+09
	Annotated Sequence	Modifications	# PSMs	Positions in Master Proteins	Modifications in Master Proteins	# Missed Cleavages	Theo. MH+ [Da]	Abundance Ratio: (ask) / (minus)	Abundances (Scaled): F4: Sample, ask	Abundances (Scaled): F3: Sample, minus	Abundances (Normalized): F4: Sample, ask	Abundances (Normalized): F3: Sample, minus	XCorr (by Search Engine): Sequest HT	Top Apex RT [min]
	[K].MIFDVESMK.[K]	1xOxidation [M1]	1	P09874 [675-683]		0	1115.51	5	166.7	33.3	1.00746e+06	201499	0.6	67.81
	[K].RKGDEVDGVDEVAK.[K]		2	P09874 [208-221]		2	1516.76	1.855	129.9	70.1	2.62995e+06	1.41783e+06	2.91	22.34
	[K].MEEVKEANIR.[V]		2	P09874 [443-452]		1	1218.61	1.779	128	72	3.42003e+06	1.9223e+06	2.53	25.8
	[R].WYHPGCFVK.[N]	1xCarbamidomethyl [C6]	5	P09874 [157-165]		0	1193.56	1.564	122	78	47893143	3.06291e+07	1.63	53.24
	[K].MVDPEKPQLGMIDR.[W]	1xOxidation [M1]	1	P09874 [143-156]		0	1644.81	1.524	120.8	79.2	1545781	1.01399e+06	2.84	55.11
	[K].AQNDLIWNIKDELKK.[V]		2	P09874 [240-254]		2	1828	1.372	115.7	84.3	6.78361e+06	4.94292e+06	3.02	78.08
	[K].VPHWYHFSCFWK.[V]	1xCarbamidomethyl [C9]	3	P09874 [48-59]		0	1693.77	1.356	115.1	84.9	10928999	8.05798e+06	2.99	84
	[K].LEQMPSKEDAIEHFMK.[L]		2	P09874 [601-616]		1	1932.92	1.325	114	86	5564114	4.20041e+06	4.3	67.13
	[R].EISYLK.[K]		2	P09874 [341-346]		0	752.419	1.308	113.3	86.7	24472646	1.87094e+07	1.2	34.28
	[K].SKLPKPVQDLIK.[M]		7	P09874 [663-674]		1	1365.85	1.287	112.5	87.5	8255563	6.41673e+06	3.58	57.46
	[K].GDEVDGVDEVAKK.[K]		6	P09874 [210-222]		1	1360.66	1.27	111.9	88.1	12361487	9.73191e+06	3.13	28.96
	[R].HPDVEVDGFSELR.[W]		10	P09874 [66-78]		0	1499.71	1.236	110.6	89.4	2.56746e+07	2.07669e+07	3.78	65.32
	[R].LLWHGSR.[T]		3	P09874 [859-865]		0	868.479	1.231	110.4	89.6	5951413	4.8347e+06	0.9	29.32
	[K].ASLCISTK.[K]	1xCarbamidomethyl [C4]	5	P09874 [426-433]		0	879.46	1.218	109.8	90.2	15725932	1.2912e+07	1.85	29.36
	[K].SDAYYCTGDVTAWTK.[C]	1xCarbamidomethyl [C6]	5	P09874 [306-320]		0	1737.74	1.21	109.5	90.5	20804630	1.72004e+07	3.82	73.33
	[K].RQIQAAYSILSEVQQAVSQGSSDSQILDLSNR.[F]		4	P09874 [704-735]		1	3491.77	1.204	109.2	90.8	17753198	1.47489e+07	7.8	131.09
	[R].VADGMVFGALLPCEECSGQLVFK.[S]	2xCarbamidomethyl [C13; C16]	8	P09874 [283-305]		0	2527.2	1.173	108	92	12753101	1.08742e+07	4.03	119.05
	[K].GFSLLATEDKEALKK.[Q]		11	P09874 [183-197]		2	1649.91	1.16	107.4	92.6	32441746	2.79615e+07	3.07	57.47
	[K].SLQELFLAHILSPWGAEVK.[A]		8	P09874 [468-486]		0	2138.16	1.158	107.3	92.7	30909456	2.66842e+07	5.08	134.29
	[K].AQNDLIWNIKDELK.[K]		3	P09874 [240-253]		1	1699.9	1.156	107.3	92.7	10308408	8.91437e+06	4.24	87.86
	[R].GGSDDSSKDPIDVNYEK.[L]		9	P09874 [780-796]		1	1825.81	1.133	106.2	93.8	3.03143e+07	2.67638e+07	4.99	40.05
	[K].VFSATLGLVDIVK.[G]		8	P09874 [552-564]		0	1361.8	1.115	105.4	94.6	2.53632e+07	2.27574e+07	3.25	102.1
	[K].GDEVDGVDEVAK.[K]		4	P09874 [210-221]		0	1232.56	1.113	105.4	94.6	17846676	1.60287e+07	3.25	36.03
	[K].AEPVEVVAPR.[G]		6	P09874 [487-496]		0	1066.59	1.107	105.1	94.9	54153732	4.89287e+07	2.18	39.87
	[K].FYPLEIDYGQDEEAVK.[K]		3	P09874 [638-653]		0	1915.9	1.105	105	95	9645011	8.73212e+06	3.46	89.56
	[K].KMVDPEKPQLGMIDR.[W]		5	P09874 [142-156]		1	1756.91	1.092	104.4	95.6	4.32362e+06	3.96087e+06	2.63	52.36
	[R].VGTVIGSNK.[L]		4	P09874 [592-600]		0	874.499	1.07	103.4	96.6	1.84585e+06	1.72556e+06	2.18	17.81
	[K].GGAAVDPDSGLEHSAHVLEK.[G]		9	P09874 [529-548]		0	1988.97	1.051	102.5	97.5	64319952	6.11966e+07	4.83	51.21
	[K].ELLIFNK.[Q]		3	P09874 [263-269]		0	876.519	1.045	102.2	97.8	47063008	4.5053e+07	2.07	70.84
	[K].VEMLDNLLDIEVAYSLLR.[G]		11	P09874 [762-779]		0	2106.12	1.036	101.8	98.2	5.38029e+06	5.19247e+06	5.6	152
	[K].TLGDFAAEYAK.[S]		5	P09874 [109-119]		0	1185.58	1.029	101.4	98.6	41659532	4.0489e+07	2.06	68.42
	[K].QQVPSGESAILDR.[V]		8	P09874 [270-282]		0	1399.72	1.027	101.3	98.7	24618386	2.39739e+07	2.95	50.67
	[K].FYPLEIDYGQDEEAVKK.[L]		5	P09874 [638-654]		1	2043.99	1.012	100.6	99.4	3.12155e+07	3.0833e+07	4.56	79.72
	[R].VVSEDFLQDVSASTK.[S]		6	P09874 [453-467]		0	1624.81	1.012	100.6	99.4	38298072	3.78501e+07	4.03	82.1
	[R].TTNFAGILSQGLR.[I]		9	P09874 [866-878]		0	1377.75	1.006	100.3	99.7	4.53448e+07	4.50611e+07	3.86	91.88
	[K].VVDRDSEEAEIIRK.[Y]		4	P09874 [803-816]		2	1658.87	0.999	99.9	100.1	1.61852e+07	1.62027e+07	4.6	31.7
	[K].VVDRDSEEAEIIR.[K]		7	P09874 [803-815]		1	1530.78	0.993	99.7	100.3	2.48736e+07	2.50407e+07	2.99	39.14
	[R].MAIMVQSPMFDGK.[V]		2	P09874 [35-47]		0	1454.68	0.982	99.1	100.9	6.60456e+06	6.72444e+06	3.5	84.42
	[R].FYTLIPHDFGMK.[K]		5	P09874 [736-747]		0	1468.73	0.969	98.4	101.6	3.25301e+07	3.35875e+07	1.7	88.3
	[K].NREELGFRPEYSASQLK.[G]		6	P09874 [166-182]		1	2024.02	0.968	98.4	101.6	44640916	4.61124e+07	3.63	54.92
	[K].NTHATTHNAYDLEVIDIFK.[I]		11	P09874 [820-838]		0	2202.08	0.943	97.1	102.9	41761709	4.42763e+07	6.87	90.73
	[K].SANYCHTSQGDPIGLILLGEVALGNMYELK.[H]	1xCarbamidomethyl [C5]	15	P09874 [904-933]		0	3263.61	0.92	95.8	104.2	1.22304e+07	1.32935e+07	7.12	153.03
	[R].IAPPEAPVTGYMFGK.[G]		6	P09874 [879-893]		0	1577.8	0.904	95	105	2.71527e+07	3.00312e+07	3.12	83.83
	[K].AMVEYEIDLQK.[M]		5	P09874 [685-695]		0	1338.66	0.899	94.7	105.3	8132231	9.04344e+06	3.01	70.51
	[K].KPPLLNNADSVQAK.[V]		13	P09874 [748-761]		0	1494.83	0.885	93.9	106.1	3.48758e+07	3.93974e+07	4.9	34.06
	[K].LPKPVQDLIK.[M]		8	P09874 [665-674]		0	1150.72	0.884	93.9	106.1	1.03766e+07	1.17319e+07	2.36	62.31
	[K].LQLLEDDKENR.[Y]		6	P09874 [572-582]		1	1372.71	0.869	93	107	24779680	2.85173e+07	3.01	39.69
	[K].MIFDVESMK.[K]		3	P09874 [675-683]		0	1099.52	0.858	92.3	107.7	8671281	1.01095e+07	2.19	78.53
	[K].GIYFADMVSK.[S]		3	P09874 [894-903]		0	1130.56	0.831	90.8	109.2	23944406	2.88129e+07	2.12	77.19
	[K].EDAIEHFMK.[L]		7	P09874 [608-616]		0	1119.51	0.828	90.6	109.4	25004257	3.01974e+07	3.21	55.53
	[R].KGDEVDGVDEVAK.[K]		2	P09874 [209-221]		1	1360.66	0.821	90.2	109.8	530581	646494	3.32	27.59
	[R].QIQAAYSILSEVQQAVSQGSSDSQILDLSNR.[F]		5	P09874 [705-735]		0	3335.67	0.815	89.8	110.2	3.88463e+06	4.76832e+06	6.09	143.29
	[R].MAIMVQSPMFDGK.[V]	1xOxidation [M]	5	P09874 [35-47]		0	1470.68	0.807	89.3	110.7	856556	1.06096e+06	1.97	77.88
	[K].AQNDLIWNIK.[D]		4	P09874 [240-249]		0	1214.65	0.803	89.1	110.9	21197330	2.64097e+07	3.09	77.97
	[R].DSEEAEIIRK.[Y]		3	P09874 [807-816]		1	1189.61	0.78	87.7	112.3	1.00938e+06	1.29372e+06	2.6	28.76
	[K].LTVNPGTK.[S]		1	P09874 [655-662]		0	829.478	0.763	86.5	113.5	1.30844e+06	1.71534e+06	1.74	19.69
	[K].MIFDVESMKK.[A]		2	P09874 [675-684]		1	1227.61	0.749	85.7	114.3	7506544	1.00196e+07	1.68	63.32
	[R].FYTLIPHDFGMK.[K]	1xOxidation [M11]	8	P09874 [736-747]		0	1484.72	0.745	85.4	114.6	3.98304e+06	5.34856e+06	2.15	78.72
	[K].TTPDPSANISLDGVDVPLGTGISSGVNDTSLLYNEYIVYDIAQVNLK.[Y]		4	P09874 [954-1000]		0	4938.48	0.702	82.5	117.5	350789	499465	4.25	152.73
	[K].LEQMPSK.[E]		3	P09874 [601-607]		0	832.423	0.694	81.9	118.1	1.27029e+06	1.83012e+06	1.72	18.73
	[R].EELGFRPEYSASQLK.[G]		1	P09874 [168-182]		0	1753.88	0.501	66.8	133.2	935455	1.86574e+06	1.66	63.51
	[R].IFPPETSASVAATPPPSTASAPAAVNSSASADKPLSNMK.[I]		9	P09874 [356-394]		0	3767.88	0.444	61.5	138.5	2.78643e+06	6.27434e+06	4.5	75.08
	[K].AMVEYEIDLQK.[M]	1xOxidation [M2]	1	P09874 [685-695]		0	1354.66						2.81
	[R].VADGMVFGALLPCEECSGQLVFK.[S]	2xCarbamidomethyl [C13; C16]; 1xOxidation [M5]	1	P09874 [283-305]		0	2543.2						2.53
	[K].SANYCHTSQGDPIGLILLGEVALGNMYELK.[H]	1xCarbamidomethyl [C5]; 1xOxidation [M26]	2	P09874 [904-933]		0	3279.6						3.28
	[K].VEMLDNLLDIEVAYSLLR.[G]	1xOxidation [M3]	1	P09874 [762-779]		0	2122.11						1.61
P23246	Splicing factor, proline- and glutamine-rich OS=Homo sapiens OX=9606 GN=SFPQ PE=1 SV=2	48	31	336	707	76.1	9.44	811.59	SFPQ	1.037	100.8	99.2	2.54177e+09	2.4906e+09	2.54177e+09	2.50088e+09
	Annotated Sequence	Modifications	# PSMs	Positions in Master Proteins	Modifications in Master Proteins	# Missed Cleavages	Theo. MH+ [Da]	Abundance Ratio: (ask) / (minus)	Abundances (Scaled): F4: Sample, ask	Abundances (Scaled): F3: Sample, minus	Abundances (Normalized): F4: Sample, ask	Abundances (Normalized): F3: Sample, minus	XCorr (by Search Engine): Sequest HT	Top Apex RT [min]
	[K].SLDEMEK.[Q]	1xOxidation [M5]	3	P23246 [496-502]		0	867.376	1.783	128.1	71.9	445057	249603	0.96	10.84
	[K].AELDDTPMR.[G]	1xOxidation [M8]	14	P23246 [350-358]		0	1063.47	1.504	120.1	79.9	8.66394e+06	5.76086e+06	1.89	21.45
	[R].RMEELHNQEMQK.[R]		15	P23246 [548-559]		1	1572.73	1.48	119.3	80.7	1.06611e+08	7.20576e+07	3.43	17.95
	[R].GMGPGTPAGYGR.[G]	1xOxidation [M2]	4	P23246 [682-693]		0	1136.52	1.47	119	81	3.95136e+06	2.68746e+06	2.8	22.38
	[R].QREMEEQMR.[R]	1xOxidation [M]	3	P23246 [582-590]		1	1252.54	1.444	118.2	81.8	2.76191e+06	1.91316e+06	2.6	9.3
	[R].EMEEQMR.[R]	1xOxidation [M]	4	P23246 [584-590]		0	968.381	1.427	117.6	82.4	213792	149865	1.17	10.55
	[R].CSEGVFLLTTTPRPVIVEPLEQLDDEDGLPEK.[L]	1xCarbamidomethyl [C1]	16	P23246 [431-462]		0	3596.8	1.383	116.1	83.9	7.03373e+07	5.0876e+07	5.57	119.15
	[K].ISDSEGFK.[A]		4	P23246 [272-279]		0	882.42	1.354	115.1	84.9	71854960	5.3052e+07	2.23	22.79
	[K].DKLESEMEDAYHEHQANLLR.[Q]		9	P23246 [517-536]		1	2428.12	1.309	113.4	86.6	83711485	6.39376e+07	5.93	75.97
	[R].MEELHNQEMQKR.[K]	1xOxidation [M1]	2	P23246 [549-560]		1	1588.72	1.26	111.5	88.5	699075	554975	1.19	13.5
	[R].RREEEMMIR.[Q]	1xOxidation [M]	4	P23246 [573-581]		2	1265.61	1.256	111.4	88.6	7.45282e+06	5.93322e+06	1.37	15.58
	[K].GIVEFASKPAAR.[K]		13	P23246 [414-425]		0	1245.69	1.239	110.7	89.3	105897410	8.54463e+07	3.34	41.92
	[R].FATHAAALSVR.[N]		7	P23246 [366-376]		0	1143.63	1.236	110.5	89.5	238731600	1.93178e+08	3.12	35.9
	[R].QREMEEQMR.[R]		8	P23246 [582-590]		1	1236.55	1.218	109.8	90.2	3.28723e+07	2.69831e+07	2.82	15.35
	[R].RMEELHNQEMQK.[R]	1xOxidation [M]	17	P23246 [548-559]		1	1588.72	1.21	109.5	90.5	8.6534e+06	7.15303e+06	3.86	11.73
	[R].RMEELHNQEMQK.[R]	2xOxidation [M2; M10]	3	P23246 [548-559]		1	1604.72	1.17	107.8	92.2	616720	526975	0.83	8.64
	[R].EMEEQMR.[R]		3	P23246 [584-590]		0	952.386	1.161	107.4	92.6	3.65001e+06	3.1443e+06	1.5	17.3
	[R].RREEEMMIR.[Q]		6	P23246 [573-581]		2	1249.61	1.155	107.2	92.8	7.34847e+07	6.36282e+07	2.92	21.38
	[R].FGQGGAGPVGGQGPR.[G]		8	P23246 [667-681]		0	1341.67	1.103	104.9	95.1	1.46327e+08	1.32676e+08	4.51	31.37
	[R].SPPPGMGLNQNR.[G]	1xOxidation [M6]	15	P23246 [33-44]		0	1283.62	1.068	103.3	96.7	1487038	1.39261e+06	1.61	17.58
	[R].NLSPYVSNELLEEAFSQFGPIER.[A]		15	P23246 [377-399]		0	2639.3	1.058	102.8	97.2	5.515e+07	5.21212e+07	5.88	140.03
	[K].ANLSLLR.[R]		9	P23246 [280-286]		0	786.483	1.037	101.8	98.2	128378032	1.23823e+08	1.9	50.05
	[K].AELDDTPMR.[G]		10	P23246 [350-358]		0	1047.48	1.033	101.6	98.4	78562280	7.60305e+07	2.17	34.56
	[R].MEELHNQEMQK.[R]		6	P23246 [549-559]		0	1416.62	1.02	101	99	3.338e+07	3.27297e+07	3.2	21.87
	[R].MGYMDPR.[E]	1xOxidation [M]	5	P23246 [600-606]		0	885.359	1.004	100.2	99.8	9.91544e+06	9.87405e+06	1.63	24.11
	[K].YGEPGEVFINK.[G]		6	P23246 [320-330]		0	1252.62	0.988	99.4	100.6	147388768	1.49166e+08	2.98	58.15
	[R].LFVGNLPADITEDEFKR.[L]		7	P23246 [299-315]		1	1964.01	0.981	99	101	6.18271e+07	6.30487e+07	4.02	93.11
	[R].FAQHGTFEYEYSQR.[W]		21	P23246 [480-493]		0	1762.78	0.958	97.9	102.1	1.28674e+08	1.34294e+08	4.07	48.22
	[R].REEEMMIR.[Q]		1	P23246 [574-581]		1	1093.51	0.952	97.6	102.4	3928415	4.1256e+06	2.44	26.6
	[R].SPPPGMGLNQNR.[G]		24	P23246 [33-44]		0	1267.62	0.939	96.9	103.1	32942562	3.50716e+07	2.41	31.95
	[R].ALAEIAK.[A]		3	P23246 [343-349]		0	715.435	0.908	95.2	104.8	39450132	4.34425e+07	1.85	24.6
	[R].LFVGNLPADITEDEFK.[R]		8	P23246 [299-314]		0	1807.91	0.897	94.6	105.4	7.61555e+07	8.48543e+07	4.42	103.16
	[R].GMGPGTPAGYGR.[G]		4	P23246 [682-693]		0	1120.52	0.884	93.8	106.2	35252800	3.9886e+07	3.18	32.67
	[R].EEEMMIR.[Q]		5	P23246 [575-581]		0	937.412	0.875	93.3	106.7	45810256	5.23471e+07	1.93	35.96
	[R].QHHPPYHQQHHQGPPPGGPGGR.[S]		3	P23246 [246-267]		0	2403.14	0.86	92.5	107.5	2.24857e+06	2.61361e+06	1.8	9.19
	[K].SLDEMEK.[Q]		2	P23246 [496-502]		0	851.382	0.854	92.1	107.9	20272200	2.37358e+07	1.34	21.81
	[R].AVVIVDDR.[G]		7	P23246 [400-407]; Q15233 [177-184]		0	886.499	0.854	92.1	107.9	488038774	5.71567e+08	2.06	32.71
	[R].MGYMDPR.[E]		5	P23246 [600-606]		0	869.364	0.849	91.8	108.2	55687732	6.5619e+07	1.68	33.66
	[K].FPPLGGGGGIGYEANPGVPPATMSGSMMGSDMR.[T]		5	P23246 [631-663]		0	3195.44	0.831	90.7	109.3	862676	1.03873e+06	5.08	101.95
	[R].MGGGGAMNMGDPYGSGGQK.[F]	1xOxidation [M]	14	P23246 [612-630]		0	1787.71	0.815	89.8	110.2	3.94145e+06	4.83595e+06	3.6	41.2
	[K].LESEMEDAYHEHQANLLR.[Q]		7	P23246 [519-536]		0	2185	0.814	89.8	110.2	1.08201e+08	1.32879e+08	5.04	60.15
	[R].MEELHNQEMQK.[R]	1xOxidation [M]	5	P23246 [549-559]		0	1432.62	0.792	88.4	111.6	2.93616e+06	3.70714e+06	1.94	15.68
	[R].MGGGGAMNMGDPYGSGGQK.[F]		3	P23246 [612-630]		0	1771.72	0.63	77.3	122.7	14346955	2.27731e+07	3.81	48.22
	[K].FPPLGGGGGIGYEANPGVPPATMSGSMMGSDMR.[T]	1xOxidation [M]	2	P23246 [631-663]		0	3211.43						2.81
	[K].LESEMEDAYHEHQANLLR.[Q]	1xOxidation [M5]	1	P23246 [519-536]		0	2200.99						1.6
P14618-2	Isoform M1 of Pyruvate kinase PKM OS=Homo sapiens OX=9606 GN=PKM	71	33	323	531	58	7.71	1021.67	PKM	2.498	142.8	57.2	496200	197860	496200	198677	Met-loss+Acetyl [N-Term]
	Annotated Sequence	Modifications	# PSMs	Positions in Master Proteins	Modifications in Master Proteins	# Missed Cleavages	Theo. MH+ [Da]	Abundance Ratio: (ask) / (minus)	Abundances (Scaled): F4: Sample, ask	Abundances (Scaled): F3: Sample, minus	Abundances (Normalized): F4: Sample, ask	Abundances (Normalized): F3: Sample, minus	XCorr (by Search Engine): Sequest HT	Top Apex RT [min]
	[R].FDEILEASDGIMVAR.[G]		2	P14618-2 [280-294]; P14618 [280-294]		0	1665.82	4.923	166.2	33.8	1.71735e+06	348840	2.69	94.81
	[R].EAEAAMFHRK.[L]		1	P14618-2 [384-393]		1	1189.58	2.498	142.8	57.2	496200	198677	2.72	18.4
	[K].FGVEQDVDMVFASFIRK.[A]		2	P14618-2 [231-247]; P14618 [231-247]		1	1987.99	2.455	142.1	57.9	413064	168273	4.56	131.17
	[R].SVETLKEMIK.[S]		2	P14618-2 [57-66]; P14618 [57-66]		1	1177.65	2.25	138.5	61.5	3.40756e+06	1.51422e+06	2.76	54.83
	[R].MQHLIAR.[E]	1xOxidation [M1]	3	P14618-2 [377-383]; P14618 [377-383]		0	884.477	2.193	137.4	62.6	774698	353325	1.39	14.17
	[R].RFDEILEASDGIMVAR.[G]	1xOxidation [M13]	2	P14618-2 [279-294]; P14618 [279-294]		1	1837.91	2.095	135.4	64.6	3.82e+06	1.82366e+06	3.64	81.37
	[R].TATESFASDPILYRPVAVALDTKGPEIR.[T]		4	P14618-2 [93-120]; P14618 [93-120]		1	3017.59	1.646	124.4	75.6	36402462	2.21168e+07	6.34	98.17
	[R].APIIAVTR.[N]		6	P14618-2 [448-455]; P14618 [448-455]		0	840.53	1.3	113.1	86.9	126621744	9.73869e+07	2.31	39.98
	[K].GSGTAEVELKK.[G]		5	P14618-2 [126-136]; P14618 [126-136]		1	1118.61	1.292	112.8	87.2	7.73468e+06	5.98457e+06	1.94	17.35
	[-].MSKPHSEAGTAFIQTQQLHAAMADTFLEHMCR.[L]	1xCarbamidomethyl [C31]; 1xMet-loss+Acetyl [N-Term]	5	P14618-2 [1-32]; P14618 [1-32]	P14618-2 1xMet-loss+Acetyl [N-Term]; P14618 1xMet-loss+Acetyl [N-Term]	0	3555.66	1.253	111.2	88.8	2.39315e+07	1.91021e+07	10.25	97.56
	[R].AGKPVICATQMLESMIK.[K]	1xCarbamidomethyl [C7]; 1xOxidation [M11]	4	P14618-2 [320-336]; P14618 [320-336]		0	1892.96	1.245	110.9	89.1	2.60011e+06	2.08844e+06	4.28	87.29
	[K].KGVNLPGAAVDLPAVSEKDIQDLK.[F]		2	P14618-2 [207-230]; P14618 [207-230]		2	2477.36	1.243	110.8	89.2	5365028	4.31767e+06	4.37	89.13
	[K].GDVVIVLTGWRPGSGFTNTMR.[V]		7	P14618-2 [506-526]; P14618 [506-526]		0	2263.17	1.228	110.2	89.8	35370785	2.88047e+07	2.22	101.33
	[K].VFLAQK.[M]		4	P14618-2 [306-311]; P14618 [306-311]		0	705.429	1.225	110.1	89.9	93602304	7.64129e+07	1.54	26.33
	[K].GADFLVTEVENGGSLGSK.[K]		5	P14618-2 [189-206]; P14618 [189-206]		0	1779.88	1.213	109.6	90.4	59934644	4.94185e+07	4.09	88.55
	[K].ITLDNAYMEK.[C]	1xOxidation [M8]	19	P14618-2 [142-151]; P14618 [142-151]		0	1213.58	1.192	108.7	91.3	1.28075e+07	1.07489e+07	2.14	44.95
	[R].AEGSDVANAVLDGADCIMLSGETAK.[G]	1xCarbamidomethyl [C16]	12	P14618-2 [343-367]; P14618 [343-367]		0	2494.14	1.153	107.1	92.9	3.60078e+07	3.12249e+07	6.18	114.75
	[K].GDYPLEAVR.[M]		4	P14618-2 [368-376]; P14618 [368-376]		0	1019.52	1.13	106.1	93.9	72341568	6.39918e+07	1.46	50.95
	[K].KGVNLPGAAVDLPAVSEK.[D]		7	P14618-2 [207-224]; P14618 [207-224]		1	1764.99	1.13	106.1	93.9	35208419	3.11505e+07	4.24	73.12
	[R].AGKPVICATQMLESMIK.[K]	1xCarbamidomethyl [C7]	8	P14618-2 [320-336]; P14618 [320-336]		0	1876.97	1.129	106	94	4.48719e+07	3.97548e+07	4.52	104.3
	[K].CDENILWLDYK.[N]	1xCarbamidomethyl [C1]	7	P14618-2 [152-162]; P14618 [152-162]		0	1468.68	1.102	104.8	95.2	47617516	4.32244e+07	3.69	91.73
	[K].IYVDDGLISLQVK.[Q]		10	P14618-2 [174-186]; P14618 [174-186]		0	1462.82	1.094	104.5	95.5	5.41318e+07	4.95023e+07	3.31	91.56
	[R].NTGIICTIGPASR.[S]	1xCarbamidomethyl [C6]	6	P14618-2 [44-56]; P14618 [44-56]		0	1359.7	1.09	104.3	95.7	94364800	8.65839e+07	3.41	56
	[K].FGVEQDVDMVFASFIR.[K]	1xOxidation [M9]	39	P14618-2 [231-246]; P14618 [231-246]		0	1875.89	1.071	103.4	96.6	8.48552e+06	7.92544e+06	3.92	138.57
	[K].GDVVIVLTGWRPGSGFTNTMR.[V]	1xOxidation [M20]	11	P14618-2 [506-526]; P14618 [506-526]		0	2279.16	1.068	103.3	96.7	7051680	6.60205e+06	3.86	96.49
	[K].ITLDNAYMEK.[C]		9	P14618-2 [142-151]; P14618 [142-151]		0	1197.58	1.065	103.2	96.8	69121056	6.48912e+07	1.69	56.47
	[R].LDIDSPPITAR.[N]		8	P14618-2 [33-43]; P14618 [33-43]		0	1197.65	1.055	102.7	97.3	65637372	6.2216e+07	3.15	60.9
	[R].GIFPVLCKDPVQEAWAEDVDLR.[V]	1xCarbamidomethyl [C7]	11	P14618-2 [468-489]; P14618 [468-489]		1	2557.28	1.035	101.7	98.3	6.34837e+07	6.13397e+07	4.96	111.37
	[R].VNFAMNVGK.[A]	1xOxidation [M5]	2	P14618-2 [490-498]; P14618 [490-498]		0	995.498	1.023	101.1	98.9	9.59434e+06	9.37998e+06	2.22	37.1
	[K].GSGTAEVELK.[K]		3	P14618-2 [126-135]; P14618 [126-135]		0	990.51	1.021	101	99	12998804	1.27345e+07	2.25	25.26
	[R].VNFAMNVGK.[A]		4	P14618-2 [490-498]; P14618 [490-498]		0	979.503	1.02	101	99	57555444	5.64364e+07	2.8	51.75
	[R].RFDEILEASDGIMVAR.[G]		19	P14618-2 [279-294]; P14618 [279-294]		1	1821.92	1.018	100.9	99.1	4.82956e+07	4.74214e+07	3.84	89.21
	[R].LNFSHGTHEYHAETIK.[N]		8	P14618-2 [74-89]; P14618 [74-89]		0	1883.9	0.973	98.6	101.4	84957032	8.73451e+07	4.87	33.62
	[K].FGVEQDVDMVFASFIR.[K]		46	P14618-2 [231-246]; P14618 [231-246]		0	1859.9	0.942	97	103	1.48881e+07	1.58072e+07	4.96	145.69
	[R].MQHLIAR.[E]		3	P14618-2 [377-383]; P14618 [377-383]		0	868.482	0.902	94.8	105.2	10197813	1.13076e+07	2.23	19.34
	[R].TATESFASDPILYRPVAVALDTK.[G]		7	P14618-2 [93-115]; P14618 [93-115]		0	2465.29	0.902	94.8	105.2	8.3066e+07	9.21412e+07	5.31	99.12
	[K].DPVQEAWAEDVDLR.[V]		8	P14618-2 [476-489]; P14618 [476-489]		0	1642.77	0.884	93.9	106.1	8.62402e+06	9.75138e+06	4.42	87.58
	[K].GVNLPGAAVDLPAVSEK.[D]		8	P14618-2 [208-224]; P14618 [208-224]		0	1636.89	0.8	88.9	111.1	22636610	2.83099e+07	4.24	82.69
	[R].GIFPVLCK.[D]	1xCarbamidomethyl [C7]	5	P14618-2 [468-475]; P14618 [468-475]		0	933.523	0.789	88.2	111.8	8045241	1.01988e+07	1.69	77.57
	[R].GDLGIEIPAEK.[V]		5	P14618-2 [295-305]; P14618 [295-305]		0	1141.61						2.85
P10768	S-formylglutathione hydrolase OS=Homo sapiens OX=9606 GN=ESD PE=1 SV=2	89	20	314	282	31.4	7.02	1054.9	ESD	1.041	101.6	98.4	1.73984e+09	1.67882e+09	1.73984e+09	1.68575e+09
	Annotated Sequence	Modifications	# PSMs	Positions in Master Proteins	Modifications in Master Proteins	# Missed Cleavages	Theo. MH+ [Da]	Abundance Ratio: (ask) / (minus)	Abundances (Scaled): F4: Sample, ask	Abundances (Scaled): F3: Sample, minus	Abundances (Normalized): F4: Sample, ask	Abundances (Normalized): F3: Sample, minus	XCorr (by Search Engine): Sequest HT	Top Apex RT [min]
	[K].KAFSGYLGTDQSK.[W]		1	P10768 [186-198]		1	1401.7	1.706	126.1	73.9	5430898	3.18397e+06	1.93	37.2
	[R].GCNIKGEDESWDFGTGAGFYVDATEDPWK.[T]	1xCarbamidomethyl [C2]	11	P10768 [87-115]		1	3251.39	1.616	123.6	76.4	12926756	7.9975e+06	7.22	106.86
	[K].GEDESWDFGTGAGFYVDATEDPWK.[T]		24	P10768 [92-115]		0	2679.12	1.494	119.8	80.2	1.40101e+06	937557	4.18	119.35
	[K].AETGKCPALYWLSGLTCTEQNFISK.[S]	2xCarbamidomethyl [C6; C17]	1	P10768 [40-64]		1	2874.38	1.482	119.4	80.6	923513	623225	5.8	124.92
	[K].FAVYLPPK.[A]		45	P10768 [32-39]		0	934.54	1.468	119	81	1.17971e+08	8.03403e+07	2.14	63.67
	[R].MSIFGHSMGGHGALICALK.[N]	1xCarbamidomethyl [C16]; 1xOxidation [M]	19	P10768 [143-161]		0	2002.97	1.309	113.4	86.6	2.04223e+07	1.55958e+07	4.67	74.67
	[K].SYPGSQLDILIDQGKDDQFLLDGQLLPDNFIAACTEK.[K]	1xCarbamidomethyl [C34]	9	P10768 [210-246]		1	4138.03	1.197	109	91	31263040	2.61125e+07	4.25	138.34
	[R].LQEGYDHSYYFIATFITDHIR.[H]		32	P10768 [254-274]		0	2589.24	1.126	105.9	94.1	1.50606e+08	1.33699e+08	4.41	125.12
	[K].AYDATHLVK.[S]		6	P10768 [201-209]		0	1017.54	1.122	105.7	94.3	50154736	4.47058e+07	1.71	30.73
	[K].KIPVVFR.[L]		7	P10768 [247-253]		1	858.556	1.059	102.9	97.1	135926320	1.28295e+08	1.71	44.44
	[K].CFGGLQK.[V]	1xCarbamidomethyl [C1]	2	P10768 [11-17]		0	809.397	1.042	102.1	97.9	164839376	1.5817e+08	2.19	27.3
	[K].SGYHQSASEHGLVVIAPDTSPR.[G]		27	P10768 [65-86]		0	2308.13	1.039	101.9	98.1	1.71084e+08	1.64647e+08	4.86	50.05
	[R].MYSYVTEELPQLINANFPVDPQR.[M]		17	P10768 [120-142]		0	2724.33	1.036	101.8	98.2	4.21317e+07	4.0667e+07	4.72	124.93
	[K].SVSAFAPICNPVLCPWGK.[K]	2xCarbamidomethyl [C9; C14]	14	P10768 [168-185]		0	2002.99	1.015	100.7	99.3	136974169	1.34946e+08	3.82	105.19
	[K].VFEHDSVELNCK.[M]	1xCarbamidomethyl [C11]	16	P10768 [18-29]		0	1476.68	0.992	99.6	100.4	219943654	2.21728e+08	4.11	39.72
	[R].MYSYVTEELPQLINANFPVDPQR.[M]	1xOxidation [M1]	27	P10768 [120-142]		0	2740.33	0.958	97.8	102.2	1.09156e+07	1.13975e+07	3.38	120.01
	[K].CPALYWLSGLTCTEQNFISK.[S]	2xCarbamidomethyl [C1; C12]	18	P10768 [45-64]		0	2388.14	0.953	97.6	102.4	5.86265e+07	6.14957e+07	5.46	130.6
	[K].DDQFLLDGQLLPDNFIAACTEK.[K]	1xCarbamidomethyl [C19]	14	P10768 [225-246]		0	2523.21	0.949	97.4	102.6	44743764	4.71237e+07	5.64	125.57
	[K].AFSGYLGTDQSK.[W]		7	P10768 [187-198]		0	1273.61	0.944	97.1	102.9	163898736	1.73654e+08	2.74	47.92
	[K].SYPGSQLDILIDQGK.[D]		5	P10768 [210-224]		0	1633.84	0.91	95.3	104.7	112394797	1.2353e+08	3.2	89.42
	[K].IPVVFR.[L]		3	P10768 [248-253]		0	730.461	0.836	91	109	9652728	1.15511e+07	1.52	54.68
	[R].MSIFGHSMGGHGALICALK.[N]	1xCarbamidomethyl [C16]	9	P10768 [143-161]		0	1986.97	0.814	89.7	110.3	7.76133e+07	9.535e+07	3.31	83.11
P43243	Matrin-3 OS=Homo sapiens OX=9606 GN=MATR3 PE=1 SV=2	61	45	312	847	94.6	6.25	920.31	MATR3	1.011	101.9	98.1	9.75181e+08	9.35426e+08	9.75181e+08	9.39287e+08	Phospho [S188(100)]
	Annotated Sequence	Modifications	# PSMs	Positions in Master Proteins	Modifications in Master Proteins	# Missed Cleavages	Theo. MH+ [Da]	Abundance Ratio: (ask) / (minus)	Abundances (Scaled): F4: Sample, ask	Abundances (Scaled): F3: Sample, minus	Abundances (Normalized): F4: Sample, ask	Abundances (Normalized): F3: Sample, minus	XCorr (by Search Engine): Sequest HT	Top Apex RT [min]
	[R].SATREPPYRVPR.[D]		4	P43243 [164-175]		2	1428.77	4.071	160.6	39.4	9.67611e+06	2.37707e+06	2.32	23.97
	[R].SQESGYYDRMDYEDDRLR.[D]		3	P43243 [208-225]		2	2297.97	3.237	152.8	47.2	4.23091e+06	1.30705e+06	2.75	53.21
	[K].NTHCSSLPHYQK.[L]	1xCarbamidomethyl [C4]	11	P43243 [818-829]		0	1471.67	2.233	138.1	61.9	3.25823e+07	1.45945e+07	2.87	17.34
	[R].GPLPLSSQHRGDADQASNILASFGLSAR.[D]		2	P43243 [93-120]		1	2865.46	1.861	130.1	69.9	6.28806e+06	3.37911e+06	4.89	99.34
	[R].DLSAAGIGLLAAATQSLSMPASLGR.[M]	1xOxidation [M19]	28	P43243 [20-44]		0	2387.26	1.681	125.4	74.6	1.82109e+06	1.0835e+06	4.59	143.25
	[K].INEAFIEMATTEDAQAAVDYYTTTPALVFGKPVR.[V]	1xOxidation [M8]	5	P43243 [434-467]		0	3748.84	1.563	122	78	1.38358e+06	884990	4.71	135.16
	[R].DLDELSRYPEDK.[I]		6	P43243 [121-132]		1	1479.7	1.357	115.2	84.8	56634626	4.17313e+07	3.91	53.26
	[K].ITPENLPQILLQLKR.[R]		3	P43243 [133-147]		1	1776.07	1.282	112.3	87.7	846367	660431	3.63	106.19
	[R].GNLGAGNGNLQGPR.[H]		4	P43243 [374-387]		0	1324.67	1.213	109.6	90.4	29537830	2.4342e+07	3.51	30.06
	[R].LASLMNLGMSSSLNQQGAHSALSSASTSSHNLQSIFNIGSR.[G]		3	P43243 [52-92]		0	4204.05	1.197	109	91	14527757	1.21362e+07	6.93	110.36
	[K].RGAPPSSNIEDFHGLLPK.[G]		12	P43243 [270-287]		1	1935.01	1.189	108.6	91.4	20659213	1.7372e+07	7.53	68.94
	[R].RRTEEGPTLSYGR.[D]		2	P43243 [148-160]		2	1521.78	1.186	108.5	91.5	2.28752e+06	1.92906e+06	3.87	24.77
	[K].NYILMR.[M]	1xOxidation [M5]	3	P43243 [525-530]		0	825.429	1.138	106.5	93.5	3.07918e+06	2.70594e+06	1.47	34.51
	[R].YQLLQLVEPFGVISNHLILNK.[I]		5	P43243 [413-433]		0	2438.38	1.123	105.8	94.2	3.94282e+07	3.51064e+07	5.28	135.56
	[K].ALWFQGR.[C]		5	P43243 [556-562]		0	877.468	1.107	105.1	94.9	58997840	5.32839e+07	1.46	67.08
	[K].ITPENLPQILLQLK.[R]		18	P43243 [133-146]		0	1619.97	1.097	104.6	95.4	31128751	2.83833e+07	3.3	121.76
	[R].IGPYQPNVPVGIDYVIPK.[T]		9	P43243 [781-798]		0	1969.08	1.088	104.2	95.8	3.05631e+07	2.80847e+07	3.86	99.32
	[K].LCSLFYTNEEVAK.[N]	1xCarbamidomethyl [C2]	8	P43243 [805-817]		0	1573.76	1.079	103.8	96.2	28999900	2.68668e+07	3.15	72.42
	[R].DLSAAGIGLLAAATQSLSMPASLGR.[M]		20	P43243 [20-44]		0	2371.26	1.064	103.1	96.9	1.18681e+07	1.11545e+07	7.13	149.94
	[R].DSFDDRGPSLNPVLDYDHGSR.[S]		8	P43243 [187-207]		1	2362.07	1.063	103.1	96.9	53497750	5.03304e+07	5.37	73.17
	[K].INEAFIEMATTEDAQAAVDYYTTTPALVFGKPVR.[V]		12	P43243 [434-467]		0	3732.85	1.062	103	97	5.23303e+06	4.92713e+06	7.46	138.83
	[R].MDYEDDRLR.[D]	1xOxidation [M1]	4	P43243 [217-225]		1	1228.53	1.053	102.6	97.4	3.43418e+06	3.26022e+06	1.63	25.58
	[R].RTEEGPTLSYGR.[D]		8	P43243 [149-160]		1	1365.68	1.047	102.3	97.7	14582144	1.39242e+07	2.48	30.91
	[R].GPLPLSSQHR.[G]		6	P43243 [93-102]		0	1091.6	1.046	102.2	97.8	28490963	2.72441e+07	2.44	26.2
	[K].SFQQSSLSR.[D]		4	P43243 [4-12]		0	1039.52	1.039	101.9	98.1	33308054	3.20454e+07	1.84	25.7
	[R].TEEGPTLSYGR.[D]		5	P43243 [150-160]		0	1209.57	1.015	100.7	99.3	35919868	3.54033e+07	2.44	39.33
	[KR].TGFYCK.[L]	1xCarbamidomethyl [C5]	3	P43243 [799-804]; Q5T481 [1159-1164]		0	775.344	1.008	100.4	99.6	26369128	2.61621e+07	1.42	21.88
	[R].GPGPLQER.[S]		4	P43243 [256-263]		0	853.453	1.005	100.2	99.8	7.93917e+06	7.90345e+06	2.11	21.45
	[R].CRDDSFFGETSHNYHK.[F]	1xCarbamidomethyl [C1]	7	P43243 [230-245]		1	1999.84	0.999	99.9	100.1	35761866	3.58079e+07	6.39	35.06
	[R].VVHIMDFQR.[G]	1xOxidation [M5]	2	P43243 [399-407]		0	1160.59	0.986	99.3	100.7	1.46594e+06	1.48604e+06	1.92	39.36
	[K].EWSQHINGASHSR.[R]		8	P43243 [305-317]		0	1508.7	0.963	98.1	101.9	3.1564e+07	3.27897e+07	3.37	19.43
	[K].FDSEYER.[M]		3	P43243 [246-252]		0	945.395	0.96	98	102	19729948	2.05499e+07	2.1	24.11
	[R].EDAMAMVDHCLKK.[A]	1xCarbamidomethyl [C10]	12	P43243 [543-555]		1	1547.7	0.945	97.2	102.8	2.37719e+07	2.51459e+07	2.95	57.18
	[R].GDADQASNILASFGLSAR.[D]		10	P43243 [103-120]		0	1792.88	0.941	97	103	1.96134e+07	2.08394e+07	5	109.55
	[K].NEENTEPGAESSENADDPNKDTSENADGQSDENKDDYTIPDEYR.[I]		4	P43243 [737-780]		2	4904.98	0.938	96.8	103.2	14796409	1.5777e+07	5.18	55.27
	[R].RDSFDDRGPSLNPVLDYDHGSR.[S]		1	P43243 [186-207]		2	2518.17	0.934	96.6	103.4	2.9519e+06	3.15941e+06	4.71	63.84
	[R].VVHIMDFQR.[G]		4	P43243 [399-407]		0	1144.59	0.93	96.4	103.6	43615456	4.69081e+07	2.26	54.81
	[K].SQAFIEMETR.[E]	1xOxidation [M7]	5	P43243 [533-542]		0	1227.57	0.912	95.4	104.6	2.37458e+06	2.60288e+06	2.14	37.07
	[K].SQAFIEMETR.[E]		6	P43243 [533-542]		0	1211.57	0.91	95.3	104.7	26427304	2.90375e+07	3.01	54.95
	[K].IEELDQENEAALENGIK.[N]		4	P43243 [720-736]		0	1914.93	0.91	95.3	104.7	1.30355e+07	1.43255e+07	5.06	70.92
	[R].SATREPPYR.[V]		4	P43243 [164-172]		1	1076.55	0.883	93.8	106.2	1.13762e+06	1.28894e+06	1.43	13.99
	[R].VIHLSNLPHSGYSDSAVLK.[L]		3	P43243 [497-515]		0	2037.08	0.878	93.5	106.5	2.28306e+07	2.59934e+07	4.47	63.7
	[K].GYPHLCSICDLPVHSNK.[E]	2xCarbamidomethyl [C6; C9]	7	P43243 [288-304]		0	1996.94	0.873	93.2	106.8	28099279	3.21748e+07	5.64	62.91
	[K].NYILMR.[M]		3	P43243 [525-530]		0	809.434	0.835	91	109	28232452	3.38084e+07	1.49	48.48
	[R].GPSLNPVLDYDHGSR.[S]		1	P43243 [193-207]		0	1626.79	0.794	88.5	111.5	3.56274e+06	4.48949e+06	2.25	60.19
	[R].DDSFFGETSHNYHK.[F]		2	P43243 [232-245]		0	1683.7	0.791	88.3	111.7	1.29771e+06	1.64139e+06	2.85	43.54
	[R].DLDELSR.[Y]		1	P43243 [121-127]		0	847.416	0.771	87.1	112.9	2322427	3.01316e+06	1.67	35.58
	[R].MDYEDDRLR.[D]		6	P43243 [217-225]		1	1212.53	0.767	86.8	113.2	3.39426e+07	4.42777e+07	1.75	33.72
	[R].EDAMAMVDHCLK.[K]	1xCarbamidomethyl [C10]	7	P43243 [543-554]		0	1419.61	0.761	86.4	113.6	9.84504e+06	1.29441e+07	3.61	65.76
	[R].SQESGYYDR.[M]		2	P43243 [208-216]		0	1104.46	0.731	84.5	115.5	1.47001e+06	2.01119e+06	1.59	19.11
	[R].GAPPSSNIEDFHGLLPK.[G]		4	P43243 [271-287]		0	1778.91	0.687	81.5	118.5	12993184	1.89098e+07	3.33	77.88
	[R].RDSFDDRGPSLNPVLDYDHGSR.[S]	1xPhospho [S3(100)]	1	P43243 [186-207]	P43243 1xPhospho [S188(100)]	2	2598.14	0.594	74.6	125.4	1.02389e+06	1.72272e+06	1.7	68.82
P11387	DNA topoisomerase 1 OS=Homo sapiens OX=9606 GN=TOP1 PE=1 SV=2	54	48	312	765	90.7	9.31	738.78	TOP1	0.953	98	102	1.29778e+09	1.34435e+09	1.29778e+09	1.3499e+09	Met-loss+Acetyl [N-Term]
	Annotated Sequence	Modifications	# PSMs	Positions in Master Proteins	Modifications in Master Proteins	# Missed Cleavages	Theo. MH+ [Da]	Abundance Ratio: (ask) / (minus)	Abundances (Scaled): F4: Sample, ask	Abundances (Scaled): F3: Sample, minus	Abundances (Normalized): F4: Sample, ask	Abundances (Normalized): F3: Sample, minus	XCorr (by Search Engine): Sequest HT	Top Apex RT [min]
	[K].LEEEEDGKLKKPK.[N]		7	P11387 [165-177]		2	1542.84	1.87	130.3	69.7	1.05368e+07	5.63574e+06	3.4	14.54
	[K].EDIKPLKRPR.[D]		1	P11387 [131-140]		1	1251.75	1.429	117.7	82.3	426286	298360	1.72	15.63
	[R].NQYREDWK.[S]		3	P11387 [459-466]		1	1138.53	1.358	115.2	84.8	9234638	6.80113e+06	2.69	22.73
	[R].AGNEKEEGETADTVGCCSLR.[V]	2xCarbamidomethyl [C16; C17]	6	P11387 [489-508]		1	2182.93	1.223	110	90	1.25571e+07	1.02678e+07	4.1	33.73
	[K].SMMNLQTK.[I]	1xOxidation [M3]	1	P11387 [643-650]		0	968.454	1.219	109.9	90.1	280848	230397	1.55	18.95
	[K].NLQLFMENKQPEDDLFDRLNTGILNK.[H]		8	P11387 [550-575]		2	3105.57	1.217	109.8	90.2	1.59914e+07	1.31375e+07	6.81	110.24
	[K].FYYDGK.[V]		7	P11387 [240-245]		0	792.356	1.198	109	91	52188452	4.35623e+07	1.35	30.52
	[K].LEEEEDGKLK.[K]		3	P11387 [165-174]		1	1189.59	1.137	106.4	93.6	6088402	5.35335e+06	2.02	17.85
	[K].ELTAPDENIPAK.[I]		10	P11387 [604-615]		0	1297.66	1.115	105.4	94.6	38509752	3.45357e+07	1.84	44.57
	[K].EYGFCIMDNHKER.[I]	1xCarbamidomethyl [C5]	6	P11387 [337-349]		1	1698.74	1.115	105.4	94.6	1.53724e+07	1.37892e+07	3.21	50.69
	[R].YYNKVPVEK.[R]		5	P11387 [537-545]		1	1139.61	1.07	103.4	96.6	48628797	4.54399e+07	3.05	24.65
	[K].FAWAIDMADEDYEF.[-]		5	P11387 [752-765]		0	1722.7	1.066	103.2	96.8	2.7264e+06	2.55849e+06	2.1	131.09
	[R].DEDDADYKPK.[K]		2	P11387 [141-150]		0	1195.51	1.04	102	98	219235	210761	1.97	14.18
	[R].IMPEDIIINCSK.[D]	1xCarbamidomethyl [C10]; 1xOxidation [M2]	10	P11387 [377-388]		0	1448.71	1.037	101.8	98.2	6.97433e+06	6.72409e+06	1.37	72.81
	[-].MSGDHLHNDSQIEADFR.[L]	1xMet-loss+Acetyl [N-Term]	12	P11387 [1-17]	P11387 1xMet-loss+Acetyl [N-Term]	0	1882.83	1.034	101.7	98.3	92699203	8.9627e+07	4.28	53.41
	[K].WWEEER.[Y]		4	P11387 [205-210]		0	934.405	1.031	101.5	98.5	1.19959e+06	1.16366e+06	1.34	45.34
	[-RK].MLDHEYTTK.[E]		11	P11387 [263-271]		0	1137.52	1.031	101.5	98.5	58047075	5.63213e+07	2.96	20.75
	[R].ITVAWCK.[K]	1xCarbamidomethyl [C6]	5	P11387 [728-734]		0	877.46	1.03	101.5	98.5	47707484	4.63283e+07	1.84	50.02
	[R].LEEQLMK.[L]		2	P11387 [694-700]		0	890.465	0.999	100	100	50271504	5.03009e+07	2.38	34.26
	[K].NIITNLSK.[C]		7	P11387 [292-299]		0	902.531	0.984	99.2	100.8	58203352	5.91286e+07	1.99	50.35
	[K].WWEEERYPEGIK.[W]		6	P11387 [205-216]		1	1621.76	0.981	99	101	5.82463e+07	5.93939e+07	4.46	65.68
	[K].IEPPGLFR.[G]		8	P11387 [355-362]		0	928.525	0.963	98.1	101.9	44413140	4.60975e+07	1.43	65.68
	[K].WGVPIEK.[I]		5	P11387 [736-742]		0	828.461	0.959	97.9	102.1	5.15076e+07	5.36963e+07	1.94	55.46
	[R].AVAILCNHQR.[A]	1xCarbamidomethyl [C6]	8	P11387 [625-634]		0	1181.62	0.955	97.7	102.3	61334423	6.42391e+07	2.56	26.02
	[K].AEEVATFFAK.[M]		6	P11387 [253-262]		0	1112.56	0.953	97.6	102.4	52423772	5.50093e+07	2.02	68.15
	[K].CDFTQMSQYFK.[A]	1xCarbamidomethyl [C1]	5	P11387 [300-310]		0	1454.61	0.952	97.6	102.4	39496692	4.148e+07	3.55	87.03
	[K].GPVFAPPYEPLPENVK.[F]		9	P11387 [224-239]		0	1753.92	0.941	97	103	4.11664e+07	4.37271e+07	3.9	84.5
	[K].DEPEDDGYFVPPKEDIKPLK.[R]		14	P11387 [118-137]		1	2331.14	0.931	96.4	103.6	1.66042e+07	1.78356e+07	3.69	69.82
	[K].LNYLDPR.[I]		4	P11387 [721-727]		0	890.473	0.93	96.4	103.6	40727268	4.37698e+07	1.55	46.66
	[K].HLQDLMEGLTAK.[V]		13	P11387 [576-587]		0	1355.7	0.93	96.4	103.6	40619599	4.36676e+07	4.35	72.07
	[R].IMPEDIIINCSK.[D]	1xCarbamidomethyl [C10]	8	P11387 [377-388]		0	1432.72	0.92	95.8	104.2	16798076	1.82598e+07	2.58	79.31
	[K].SMMNLQTK.[I]		3	P11387 [643-650]		0	952.459	0.908	95.2	104.8	31974892	3.52157e+07	1.51	34.67
	[R].VEHINLHPELDGQEYVVEFDFLGK.[D]		7	P11387 [509-532]		0	2827.39	0.9	94.8	105.2	4.80104e+07	5.33224e+07	8.54	107.8
	[R].TYNASITLQQQLK.[E]		7	P11387 [591-603]		0	1507.81	0.889	94.1	105.9	20616132	2.31836e+07	3.26	61.96
	[-RK].MLDHEYTTK.[E]	1xOxidation [M1]	3	P11387 [263-271]		0	1153.52	0.878	93.5	106.5	1.08957e+06	1.24147e+06	1.34	15
	[K].ENGFSSPPQIK.[D]		5	P11387 [107-117]		0	1203.6	0.859	92.4	107.6	10256352	1.19442e+07	2.36	44.65
	[K].YIMLNPSSR.[I]		8	P11387 [426-434]		0	1080.55	0.84	91.3	108.7	25207480	3.00086e+07	2.16	51.22
	[K].EEGETADTVGCCSLR.[V]	2xCarbamidomethyl [C11; C12]	4	P11387 [494-508]		0	1683.69	0.826	90.5	109.5	30686090	3.71472e+07	3.64	37.87
	[K].NLQLFMENKQPEDDLFDR.[L]		4	P11387 [550-567]		1	2252.07	0.825	90.4	109.6	10470151	1.26921e+07	4.94	94.37
	[K].ENGFSSPPQIKDEPEDDGYFVPPKEDIKPLK.[R]		1	P11387 [107-137]		2	3515.72	0.822	90.3	109.7	1.57731e+06	1.91787e+06	3.21	77.83
	[K].LEVQATDREENK.[Q]		6	P11387 [701-712]		1	1431.71	0.816	89.9	110.1	1.42665e+07	1.7485e+07	2.76	18.92
	[R].AVALYFIDK.[L]		6	P11387 [476-484]		0	1039.58	0.806	89.3	110.7	42958060	5.3287e+07	2.22	79.44
	[K].NLQLFMENK.[DQ]		4	P11387 [550-558]		0	1136.58	0.798	88.8	111.2	9805731	1.22902e+07	1.77	70.78
	[R].LNTGILNK.[H]		4	P11387 [568-575]		0	872.52	0.76	86.3	113.7	19213334	2.5291e+07	2.51	38.26
	[K].EYGFCIMDNHK.[E]	1xCarbamidomethyl [C5]	6	P11387 [337-347]		0	1413.59	0.759	86.3	113.7	2.20349e+07	2.90301e+07	2.84	60.27
	[K].QPEDDLFDRLNTGILNK.[H]		4	P11387 [559-575]		1	1988.01	0.758	86.3	113.7	9870618	1.30175e+07	4.09	93
	[K].DEPEDDGYFVPPK.[E]		3	P11387 [118-130]		0	1507.66	0.694	81.9	118.1	1.19301e+06	1.71993e+06	2.23	61.53
	[K].QPEDDLFDR.[L]		4	P11387 [559-567]		0	1134.51	0.647	78.6	121.4	4.6866e+06	7.24429e+06	2.48	52.23
	[K].NLQLFMENKQPEDDLFDRLNTGILNK.[H]	1xOxidation [M6]	3	P11387 [550-575]		2	3121.56	0.591	74.3	125.7	1.17787e+06	1.99231e+06	4.73	105.27
	[K].VTWLVSWTENIQGSIK.[Y]		19	P11387 [410-425]		0	1860.99	0.452	62.3	137.7	1482281	3.2789e+06	3.72	120.84
	[K].DEPEDDGYFVPPKEDIKPLKRPR.[D]		2	P11387 [118-140]		2	2740.39						2.1
	[K].YIMLNPSSR.[I]	1xOxidation [M3]	4	P11387 [426-434]		0	1096.55						1.86
	[K].NLQLFMENK.[DQ]	1xOxidation [M6]	1	P11387 [550-558]		0	1152.57						1.55
	[K].NLQLFMENKQPEDDLFDR.[L]	1xOxidation [M6]	1	P11387 [550-567]		1	2268.06						2.66
	[R].RIMPEDIIINCSK.[D]	1xCarbamidomethyl [C11]	1	P11387 [376-388]		1	1588.82						1.78
	[R].LEEQLMK.[L]	1xOxidation [M6]	1	P11387 [694-700]		0	906.46						1.14
P62917	60S ribosomal protein L8 OS=Homo sapiens OX=9606 GN=RPL8 PE=1 SV=2	56	13	310	257	28	11.03	768.5	RPL8	1.098	103.2	96.8	1.97851e+09	1.84967e+09	1.97851e+09	1.8573e+09
	Annotated Sequence	Modifications	# PSMs	Positions in Master Proteins	Modifications in Master Proteins	# Missed Cleavages	Theo. MH+ [Da]	Abundance Ratio: (ask) / (minus)	Abundances (Scaled): F4: Sample, ask	Abundances (Scaled): F3: Sample, minus	Abundances (Normalized): F4: Sample, ask	Abundances (Normalized): F3: Sample, minus	XCorr (by Search Engine): Sequest HT	Top Apex RT [min]
	[R].LRAVDFAER.[H]		2	P62917 [29-37]		1	1076.58	2.5	142.9	57.1	8.07773e+06	3.23141e+06	2.57	40.21
	[R].GVAMNPVEHPFGGGNHQHIGKPSTIR.[R]	1xOxidation [M4]	4	P62917 [201-226]		0	2753.37	1.566	122.1	77.9	1.12663e+06	719528	4.35	38.65
	[K].AQLNIGNVLPVGTMPEGTIVCCLEEKPGDR.[G]	2xCarbamidomethyl [C21; C22]; 1xOxidation [M14]	33	P62917 [94-123]		0	3283.61	1.352	115	85	18474784	1.36652e+07	6.15	105.79
	[R].GVAMNPVEHPFGGGNHQHIGKPSTIR.[R]		4	P62917 [201-226]		0	2737.37	1.249	111.1	88.9	1.60862e+07	1.28781e+07	5.53	45.08
	[R].ASGNYATVISHNPETKK.[T]		5	P62917 [129-145]		1	1816.92	1.229	110.3	89.7	1.04361e+07	8.48839e+06	3.2	31.21
	[R].AVVGVVAGGGR.[I]		12	P62917 [164-174]		0	941.553	1.226	110.2	89.8	3.78133e+08	3.08337e+08	3.04	29.38
	[R].AVDFAER.[H]		2	P62917 [31-37]		0	807.4	1.1	104.8	95.2	277168864	2.51888e+08	1.59	28.32
	[K].AQLNIGNVLPVGTMPEGTIVCCLEEKPGDR.[G]	2xCarbamidomethyl [C21; C22]	16	P62917 [94-123]		0	3267.62	1.098	104.7	95.3	189395920	1.72482e+08	6.15	112.1
	[K].VVFRDPYR.[F]		7	P62917 [61-68]		1	1051.57	1.068	103.3	96.7	213831456	2.00302e+08	1.87	41.63
	[R].IDKPILK.[A]		4	P62917 [175-181]		0	826.54	1.032	101.6	98.4	81804304	7.9291e+07	2.04	22.11
	[R].ASGNYATVISHNPETK.[K]		14	P62917 [129-144]		0	1688.82	1.021	101.1	98.9	281511166	2.75659e+08	5.14	38.43
	[K].DIIHDPGR.[G]		3	P62917 [47-54]		0	922.474	1.003	100.1	99.9	79779208	7.95665e+07	1.94	24.95
	[K].VGLIAAR.[R]		9	P62917 [235-241]		0	699.451	0.987	99.3	100.7	2.75559e+08	2.79291e+08	1.9	32.07
	[K].RTELFIAAEGIHTGQFVYCGK.[K]	1xCarbamidomethyl [C19]	129	P62917 [72-92]		1	2397.2	0.862	92.6	107.4	1.28428e+08	1.49036e+08	5.6	83.2
	[R].TELFIAAEGIHTGQFVYCGK.[K]	1xCarbamidomethyl [C18]	66	P62917 [73-92]		0	2241.1	0.832	90.8	109.2	1.86985e+07	2.24653e+07	6.48	91.43
P04406	Glyceraldehyde-3-phosphate dehydrogenase OS=Homo sapiens OX=9606 GN=GAPDH PE=1 SV=3	75	18	305	335	36	8.46	1076.03	GAPDH	1.004	100.3	99.7	1.65673e+09	1.63981e+09	1.65673e+09	1.64658e+09
	Annotated Sequence	Modifications	# PSMs	Positions in Master Proteins	Modifications in Master Proteins	# Missed Cleavages	Theo. MH+ [Da]	Abundance Ratio: (ask) / (minus)	Abundances (Scaled): F4: Sample, ask	Abundances (Scaled): F3: Sample, minus	Abundances (Normalized): F4: Sample, ask	Abundances (Normalized): F3: Sample, minus	XCorr (by Search Engine): Sequest HT	Top Apex RT [min]
	[R].VPTANVSVVDLTCRLEKPAK.[Y]	1xCarbamidomethyl [C13]	4	P04406 [235-254]		1	2197.2	3.74	157.8	42.2	8.08495e+06	2.16187e+06	4.11	76.2
	[K].RVIISAPSADAPMFVMGVNHEK.[Y]	1xOxidation [M]	9	P04406 [118-139]		1	2385.21	3.164	152	48	3502604	1.10705e+06	4.38	72.27
	[K].LTGMAFR.[V]	1xOxidation [M4]	6	P04406 [228-234]		0	811.413	1.257	111.4	88.6	12488623	9.93764e+06	1.59	24.69
	[K].LVINGNPITIFQERDPSK.[I]		12	P04406 [67-84]		1	2041.11	1.188	108.6	91.4	1.31757e+08	1.10911e+08	4.69	90.48
	[K].WGDAGAEYVVESTGVFTTMEK.[A]		64	P04406 [87-107]		0	2277.04	1.139	106.5	93.5	4.16691e+07	3.65856e+07	6.11	108.81
	[K].VIHDNFGIVEGLMTTVHAITATQK.[T]		22	P04406 [163-186]		0	2595.36	1.129	106.1	93.9	1.06213e+08	9.40929e+07	7.79	128.43
	[K].VGVNGFGR.[I]		6	P04406 [6-13]		0	805.432	1.11	105.2	94.8	128134736	1.15412e+08	1.17	33.84
	[K].VIPELNGK.[L]		6	P04406 [220-227]		0	869.509	1.1	104.8	95.2	109939784	9.99073e+07	1.42	37.9
	[R].VVDLMAHMASKE.[-]	1xOxidation [M]	6	P04406 [324-335]		1	1346.64	1.099	104.7	95.3	5.04835e+06	4.59284e+06	2.68	37.64
	[K].IISNASCTTNCLAPLAK.[V]	2xCarbamidomethyl [C7; C11]	10	P04406 [146-162]		0	1833.92	1.096	104.6	95.4	100701177	9.18807e+07	3.68	60.92
	[K].RVIISAPSADAPMFVMGVNHEK.[Y]		7	P04406 [118-139]		1	2369.21	1.075	103.6	96.4	33855369	3.14979e+07	6.68	80.65
	[R].VIISAPSADAPMFVMGVNHEK.[Y]	1xOxidation [M]	18	P04406 [119-139]		0	2229.1	1.03	101.5	98.5	2.05581e+07	1.99657e+07	4.83	80.14
	[R].VPTANVSVVDLTCR.[L]	1xCarbamidomethyl [C13]	10	P04406 [235-248]		0	1530.79	0.978	98.9	101.1	169280779	1.7304e+08	5.18	71.22
	[K].GILGYTEHQVVSSDFNSDTHSSTFDAGAGIALNDHFVK.[L]		26	P04406 [272-309]		0	4036.89	0.975	98.8	101.2	2.74817e+07	2.81755e+07	8.34	94.02
	[K].LISWYDNEFGYSNR.[V]		14	P04406 [310-323]		0	1763.8	0.974	98.7	101.3	104895869	1.07673e+08	3.72	89.92
	[R].VVDLMAHMASKE.[-]		5	P04406 [324-335]		1	1330.65	0.966	98.3	101.7	197453448	2.04343e+08	2.96	54.72
	[R].GALQNIIPASTGAAK.[A]		11	P04406 [201-215]		0	1411.79	0.94	96.9	103.1	118378376	1.25913e+08	3.11	66.15
	[K].VDIVAINDPFIDLNYMVYMFQYDSTHGK.[F]		5	P04406 [28-55]		0	3308.56	0.906	95.1	104.9	24522792	2.70641e+07	5.53	159.05
	[K].VDIVAINDPFIDLNYMVYMFQYDSTHGK.[F]	1xOxidation [M19]	16	P04406 [28-55]		0	3324.56	0.892	94.3	105.7	5.14401e+06	5.76498e+06	6.04	158.29
	[R].VIISAPSADAPMFVMGVNHEK.[Y]		3	P04406 [119-139]		0	2213.11	0.887	94	106	81784688	9.22053e+07	4.81	88.19
	[K].LTGMAFR.[V]		5	P04406 [228-234]		0	795.418	0.879	93.6	106.4	163678016	1.86107e+08	2.04	43.9
	[K].VIHDNFGIVEGLMTTVHAITATQK.[T]	1xOxidation [M13]	26	P04406 [163-186]		0	2611.35	0.857	92.3	107.7	9.81651e+06	1.145e+07	7.6	109.99
	[K].LVINGNPITIFQER.[D]		8	P04406 [67-80]		0	1613.9	0.832	90.8	109.2	3.49799e+07	4.20327e+07	3.78	100.07
	[R].VVDLMAHMASK.[E]		2	P04406 [324-334]		0	1201.61	0.701	82.5	117.5	17366356	2.47584e+07	2.97	51.52
	[K].WGDAGAEYVVESTGVFTTMEK.[A]	1xOxidation [M19]	4	P04406 [87-107]		0	2293.03						5.09
P54886	Delta-1-pyrroline-5-carboxylate synthase OS=Homo sapiens OX=9606 GN=ALDH18A1 PE=1 SV=2	71	43	302	795	87.2	7.12	981.53	ALDH18A1	0.949	96.6	103.4	9.50897e+08	1.01271e+09	9.50897e+08	1.01689e+09
	Annotated Sequence	Modifications	# PSMs	Positions in Master Proteins	Modifications in Master Proteins	# Missed Cleavages	Theo. MH+ [Da]	Abundance Ratio: (ask) / (minus)	Abundances (Scaled): F4: Sample, ask	Abundances (Scaled): F3: Sample, minus	Abundances (Normalized): F4: Sample, ask	Abundances (Normalized): F3: Sample, minus	XCorr (by Search Engine): Sequest HT	Top Apex RT [min]
	[K].EAVQLVNTREEVEDLCRLDK.[M]	1xCarbamidomethyl [C16]	2	P54886 [531-550]		2	2416.21	2.044	134.3	65.7	2.14165e+06	1.0477e+06	4.8	80.3
	[K].SRVGMGGMEAK.[V]		1	P54886 [301-311]		1	1122.54	1.58	122.5	77.5	397680	251689	1.82	19.98
	[R].MLATLEPEQR.[A]	1xOxidation [M1]	4	P54886 [376-385]		0	1203.6	1.529	120.9	79.1	4.26817e+06	2.79169e+06	3.05	37.91
	[R].FGLGAEVGISTSR.[I]		8	P54886 [733-745]		0	1293.68	1.501	120	80	9.49195e+06	6.32198e+06	3.72	70.68
	[K].VSGHVITDIVEGKK.[V]		5	P54886 [335-348]		1	1481.83	1.296	112.9	87.1	23593764	1.82121e+07	4.84	50.47
	[R].AEIIHHLADLLTDQRDEILLANKK.[D]		3	P54886 [386-409]		2	2769.53	1.251	111.2	88.8	1.52535e+07	1.21892e+07	8.27	98.2
	[R].EEVEDLCRLDK.[M]	1xCarbamidomethyl [C7]	7	P54886 [540-550]		1	1405.66	1.139	106.5	93.5	5.17625e+06	4.54365e+06	2.9	47.31
	[R].TEYGDLELCIEVVDNVQDAIDHIHK.[Y]	1xCarbamidomethyl [C9]	14	P54886 [666-690]		0	2925.39	1.1	104.8	95.2	22663238	2.05945e+07	7.67	133.2
	[R].LRHEILLSQSVR.[Q]		11	P54886 [127-138]		1	1450.85	1.098	104.7	95.3	2.74905e+07	2.50299e+07	3.55	38.02
	[R].LAAPLLK.[R]		6	P54886 [418-424]		0	725.492	1.081	103.9	96.1	50125108	4.63664e+07	2.22	47.56
	[R].TPLFDQIIDMLR.[V]		14	P54886 [627-638]		0	1461.78	1.078	103.7	96.3	1.10679e+07	1.02714e+07	3.73	144.77
	[K].GIPVMGHSEGICHMYVDSEASVDK.[V]	1xCarbamidomethyl [C12]	8	P54886 [573-596]		0	2618.17	1.066	103.2	96.8	18972752	1.7806e+07	5.55	70.16
	[K].AALWALQGGTSVVIANGTHPK.[V]		5	P54886 [314-334]		0	2091.13	1.041	102	98	19043738	1.83002e+07	4.86	84.02
	[K].LIDIFYPGDQQSVTFGTK.[S]		13	P54886 [283-300]		0	2029.03	1.034	101.7	98.3	15635255	1.51267e+07	4.01	104.24
	[K].EMAIPVLEAR.[A]	1xOxidation [M2]	3	P54886 [150-159]		0	1144.6	1.026	101.3	98.7	2434443	2.37303e+06	1.31	60.68
	[K].VGTFFSEVKPAGPTVEQQGEMAR.[S]	1xOxidation [M21]	7	P54886 [349-371]		0	2481.21	1.022	101.1	98.9	7.57324e+06	7.41382e+06	4.98	68.75
	[R].EMMLVTSGAVAFGK.[Q]		2	P54886 [111-124]		0	1440.72	1.019	100.9	99.1	4.50193e+06	4.41959e+06	2.54	84.93
	[K].MIDLIIPR.[G]	1xOxidation [M1]	7	P54886 [551-558]		0	986.57	1.01	100.5	99.5	9.99031e+06	9.89556e+06	1.74	75.72
	[R].GDECGLALGR.[L]	1xCarbamidomethyl [C4]	6	P54886 [85-94]		0	1047.49	1.009	100.4	99.6	31377490	3.11049e+07	1.92	38.46
	[R].SWSNIPFITVPLSR.[T]		7	P54886 [42-55]		0	1616.88	0.999	100	100	5.03677e+06	5.04031e+06	3.26	114.45
	[R].AEIIHHLADLLTDQRDEILLANK.[K]		9	P54886 [386-408]		1	2641.43	0.959	97.9	102.1	48373150	5.04555e+07	8	105.14
	[R].DEILLANK.[K]		1	P54886 [401-408]		0	915.515	0.957	97.8	102.2	3.15427e+06	3.29564e+06	1.28	42.51
	[K].CEYPAACNALETLLIHR.[D]	2xCarbamidomethyl [C1; C7]	8	P54886 [606-622]		0	2030.98	0.956	97.8	102.2	25036534	2.61872e+07	4.87	100.43
	[R].GPVGLEGLLTTK.[W]		3	P54886 [750-761]		0	1184.69	0.952	97.5	102.5	56207464	5.90529e+07	3.19	85.1
	[K].VSGHVITDIVEGK.[K]		11	P54886 [335-347]		0	1353.74	0.946	97.2	102.8	33498208	3.54051e+07	4.39	59.2
	[K].VGTFFSEVKPAGPTVEQQGEMAR.[S]		5	P54886 [349-371]		0	2465.21	0.927	96.2	103.8	3.52237e+07	3.79924e+07	6.44	73.63
	[R].ILHLLTQEALSIHGVK.[E]		6	P54886 [515-530]		0	1772.04	0.927	96.2	103.8	52615896	5.67545e+07	5.18	78.54
	[R].VGMGGMEAK.[V]		3	P54886 [303-311]		0	879.406	0.926	96.2	103.8	22584488	2.43814e+07	1.51	25.24
	[K].EAVQLVNTR.[E]		2	P54886 [531-539]		0	1029.57	0.926	96.1	103.9	24005212	2.59302e+07	1.02	34.21
	[K].TDLLIVLSDVEGLFDSPPGSDDAK.[L]		3	P54886 [259-282]		0	2503.25	0.914	95.5	104.5	23853863	2.61057e+07	5.42	158.8
	[R].EEVEDLCR.[L]	1xCarbamidomethyl [C7]	5	P54886 [540-547]		0	1049.46	0.91	95.3	104.7	11905862	1.30855e+07	2.25	30.63
	[K].YGSSHTDVIVTEDENTAEFFLQHVDSACVFWNASTR.[F]	1xCarbamidomethyl [C28]	14	P54886 [691-726]		0	4132.86	0.9	94.7	105.3	1.2698e+07	1.41075e+07	8	134.56
	[R].QIAASSQDSVGR.[V]		4	P54886 [442-453]		0	1218.61	0.9	94.7	105.3	1311881	1.45757e+06	2.23	19.15
	[K].MIDLIIPR.[G]		4	P54886 [551-558]		0	970.575	0.88	93.6	106.4	28537774	3.24236e+07	2.09	84.73
	[R].LASIVEQVSVLQNQGR.[E]		9	P54886 [95-110]		0	1740.96	0.877	93.4	106.6	23934550	2.73029e+07	4.41	85.3
	[K].LGSAVVTR.[G]		3	P54886 [77-84]		0	802.478	0.859	92.4	107.6	11991538	1.39668e+07	2.46	21.15
	[R].FSDGYR.[F]		1	P54886 [727-732]		0	744.331	0.844	91.6	108.4	6.60881e+06	7.82743e+06	1.24	20.7
	[R].HEILLSQSVR.[Q]		6	P54886 [129-138]		0	1181.66	0.836	91.1	108.9	8794860	1.05234e+07	2.93	37.77
	[K].LNSLAIGLR.[Q]		8	P54886 [433-441]		0	956.589	0.835	91	109	38687228	4.6349e+07	1.84	63.19
	[R].NLNGTLHELLR.[M]		6	P54886 [202-212]		0	1279.71	0.833	90.9	109.1	38051539	4.56947e+07	3.29	77.11
	[R].MNIVPIVNTNDAVVPPAEPNSDLQGVNVISVK.[D]		4	P54886 [213-244]		0	3343.76	0.831	90.8	109.2	3287048	3.95325e+06	4.88	108.08
	[K].FASYLTFSPSEVK.[S]		7	P54886 [650-662]		0	1475.74	0.82	90.1	109.9	25213598	3.07298e+07	3.91	85.38
	[K].YLHENLPIPQR.[N]		15	P54886 [782-792]		0	1379.74	0.806	89.3	110.7	3.89025e+07	4.82529e+07	3.12	54.09
	[K].EMAIPVLEAR.[A]		5	P54886 [150-159]		0	1128.61	0.802	89	111	17373750	2.1669e+07	2.65	79.07
	[R].MLATLEPEQR.[A]		6	P54886 [376-385]		0	1187.61	0.783	87.8	112.2	27482024	3.51e+07	2.41	47.91
	[K].DHVVSDFSEHGSLK.[Y]		10	P54886 [768-781]		0	1556.73	0.771	87	113	4.44992e+07	5.77487e+07	4.46	37.5
	[R].ACAAAGQSGLMALYEAMFTQYSICAAQILVTNLDFHDEQK.[R]	2xCarbamidomethyl [C2; C24]	1	P54886 [160-199]		0	4437.07	0.669	80.2	119.8	447128	668454	7.16	160.67
	[R].TPLFDQIIDMLR.[V]	1xOxidation [M10]	10	P54886 [627-638]		0	1477.77	0.28	43.7	156.3	381500	1.3649e+06	3.07	129.29
P63261	Actin, cytoplasmic 2 OS=Homo sapiens OX=9606 GN=ACTG1 PE=1 SV=1	81	22	300	375	41.8	5.48	907.19	ACTG1	6.201	168.6	31.4	1.97015e+07	3.24788e+06	1.97015e+07	3.67252e+06	Met-loss+Acetyl [N-Term]
	Annotated Sequence	Modifications	# PSMs	Positions in Master Proteins	Modifications in Master Proteins	# Missed Cleavages	Theo. MH+ [Da]	Abundance Ratio: (ask) / (minus)	Abundances (Scaled): F4: Sample, ask	Abundances (Scaled): F3: Sample, minus	Abundances (Normalized): F4: Sample, ask	Abundances (Normalized): F3: Sample, minus	XCorr (by Search Engine): Sequest HT	Top Apex RT [min]
	[-].MEEEIAALVIDNGSGMCK.[A]	1xCarbamidomethyl [C17]; 1xMet-loss+Acetyl [N-Term]	4	P63261 [1-18]	P63261 1xMet-loss+Acetyl [N-Term]	0	1877.86	40.351	195.2	4.8	16593470	411226	4.88	119.33
	[R].FRCPEALFQPSFLGMESCGIHETTFNSIMK.[C]	2xCarbamidomethyl [C3; C18]; 1xOxidation [M]	4	P60709 [255-284]; P63261 [255-284]		1	3550.63	4.612	164.4	35.6	3.11777e+06	675999	6.66	105.18
	[R].HQGVMVGMGQK.[D]	2xOxidation [M5; M8]	1	P60709 [40-50]; P68032 [42-52]; P63261 [40-50]		0	1203.56	3.503	155.6	44.4	161825	46194.9	2	10.01
	[R].HQGVMVGMGQK.[D]	1xOxidation [M]	13	P60709 [40-50]; P68032 [42-52]; P63261 [40-50]		0	1187.57	1.632	124	76	7.0929e+06	4.34736e+06	1.72	17.65
	[K].EITALAPSTMK.[I]	1xOxidation [M10]	5	P60709 [316-326]; P68032 [318-328]; P63261 [316-326]		0	1177.61	1.354	115.1	84.9	9.80279e+06	7.23773e+06	2.74	37.84
	[R].AVFPSIVGRPR.[QH]		15	P60709 [29-39]; P68032 [31-41]; P63261 [29-39]		0	1198.71	1.292	112.8	87.2	149051254	1.15326e+08	2.55	56.65
	[R].FRCPEALFQPSFLGMESCGIHETTFNSIMK.[C]	2xCarbamidomethyl [C3; C18]	4	P60709 [255-284]; P63261 [255-284]		1	3534.63	1.286	112.5	87.5	2.18875e+07	1.70195e+07	7.11	111.63
	[K].QEYDESGPSIVHRK.[C]		4	P0CG39 [1023-1036]; P60709 [360-373]; P63261 [360-373]		1	1644.8	1.245	110.9	89.1	1.15036e+07	9.24284e+06	3.99	26.46
	[K].LCYVALDFEQEMATAASSSSLEK.[S]	1xCarbamidomethyl [C2]	64	P60709 [216-238]; P63261 [216-238]		0	2550.17	1.239	110.7	89.3	3.1079e+07	2.50853e+07	6.28	118.17
	[R].KDLYANTVLSGGTTMYPGIADR.[M]		2	P60709 [291-312]; P63261 [291-312]		1	2343.16	1.215	109.7	90.3	1338834	1.10147e+06	4.53	82.12
	[R].TTGIVMDSGDGVTHTVPIYEGYALPHAILR.[L]	1xOxidation [M6]	8	P60709 [148-177]; P63261 [148-177]		0	3199.61	1.195	108.9	91.1	1.65635e+07	1.38577e+07	7.55	92.6
	[K].IIAPPERK.[Y]		2	P60709 [329-336]; P68032 [331-338]; P63261 [329-336]		1	923.567	1.178	108.2	91.8	9110239	7.73131e+06	1.91	18.36
	[K].AGFAGDDAPR.[A]		11	P0CG39 [682-691]; P60709 [19-28]; P68032 [21-30]; P63261 [19-28]		0	976.448	1.158	107.3	92.7	162296464	1.40127e+08	2.22	25.05
	[KR].SYELPDGQVITIGNER.[F]		14	P60709 [239-254]; P68032 [241-256]; P63261 [239-254]		0	1790.89	1.126	105.9	94.1	95070457	8.443e+07	3.17	87.65
	[K].IWHHTFYNELR.[V]		15	P0CG39 [748-758]; P60709 [85-95]; P68032 [87-97]; P63261 [85-95]		0	1515.75	1.109	105.2	94.8	1.13773e+08	1.02617e+08	3.69	50.49
	[R].TTGIVMDSGDGVTHTVPIYEGYALPHAILR.[L]		7	P60709 [148-177]; P63261 [148-177]		0	3183.61	1.109	105.2	94.8	1.26949e+08	1.14511e+08	6.9	97.4
	[K].DLYANTVLSGGTTMYPGIADR.[M]		12	P60709 [292-312]; P63261 [292-312]		0	2215.07	1.079	103.8	96.2	35371405	3.27876e+07	6.01	95.67
	[R].DLTDYLMK.[I]	1xOxidation [M7]	20	P60709 [184-191]; P68032 [186-193]; P63261 [184-191]		0	1014.48	1.07	103.4	96.6	1.7027e+07	1.59096e+07	1.06	67.88
	[R].CPEALFQPSFLGMESCGIHETTFNSIMK.[C]	2xCarbamidomethyl [C1; C16]	7	P60709 [257-284]; P63261 [257-284]		0	3231.46	1.05	102.4	97.6	2.39314e+07	2.27941e+07	5.9	115.58
	[K].QEYDESGPSIVHR.[K]		8	P0CG39 [1023-1035]; P60709 [360-372]; P63261 [360-372]		0	1516.7	1.041	102	98	125560082	1.20612e+08	3.78	35.62
	[K].EITALAPSTMK.[I]		5	P60709 [316-326]; P68032 [318-328]; P63261 [316-326]		0	1161.62	0.998	99.9	100.1	102490248	1.0274e+08	2.58	51.81
	[K].IIAPPER.[K]		6	P60709 [329-335]; P68032 [331-337]; P63261 [329-335]		0	795.472	0.978	98.9	101.1	63145460	6.45703e+07	2.15	27.29
	[-].MEEEIAALVIDNGSGMCK.[A]	1xCarbamidomethyl [C17]; 1xOxidation [M16]; 1xMet-loss+Acetyl [N-Term]	9	P63261 [1-18]	P63261 1xMet-loss+Acetyl [N-Term]	0	1893.86	0.953	97.6	102.4	3.10806e+06	3.26129e+06	4.22	110.33
	[R].VAPEEHPVLLTEAPLNPK.[A]		13	P60709 [96-113]; P63261 [96-113]		0	1954.06	0.949	97.4	102.6	179780256	1.89471e+08	5.75	68.6
	[R].HQGVMVGMGQK.[D]		12	P60709 [40-50]; P68032 [42-52]; P63261 [40-50]		0	1171.57	0.928	96.2	103.8	9.41881e+07	1.01538e+08	3.7	23.9
	[R].GYSFTTTAER.[E]		6	P60709 [197-206]; P63261 [197-206]		0	1132.53	0.899	94.7	105.3	114564760	1.27476e+08	2.04	40.86
	[R].DLTDYLMK.[I]		6	P60709 [184-191]; P68032 [186-193]; P63261 [184-191]		0	998.486	0.836	91.1	108.9	65498380	7.83273e+07	1.86	82.2
	[R].CPEALFQPSFLGMESCGIHETTFNSIMK.[C]	2xCarbamidomethyl [C1; C16]; 1xOxidation [M]	17	P60709 [257-284]; P63261 [257-284]		0	3247.46	0.835	91	109	7.47685e+06	8.95337e+06	4.59	107.96
	[K].DLYANTVLSGGTTMYPGIADR.[M]	1xOxidation [M14]	3	P60709 [292-312]; P63261 [292-312]		0	2231.06	0.021	4.1	195.9	16260.1	783782	4.36	87.04
	[K].MTQIMFETFNTPAMYVAIQAVLSLYASGR.[T]		1	P60709 [119-147]; P63261 [119-147]		0	3253.61						3.21
	[K].YSVWIGGSILASLSTFQQMWISK.[Q]		2	P60709 [337-359]; P68032 [339-361]; P63261 [337-359]		0	2602.34						5.99
P60709	Actin, cytoplasmic 1 OS=Homo sapiens OX=9606 GN=ACTB PE=1 SV=1	81	22	295	375	41.7	5.48	880.57	ACTB	1.109	102.5	97.5	1.6041e+09	1.51869e+09	1.60412e+09	1.52512e+09	Met-loss+Acetyl [N-Term]
	Annotated Sequence	Modifications	# PSMs	Positions in Master Proteins	Modifications in Master Proteins	# Missed Cleavages	Theo. MH+ [Da]	Abundance Ratio: (ask) / (minus)	Abundances (Scaled): F4: Sample, ask	Abundances (Scaled): F3: Sample, minus	Abundances (Normalized): F4: Sample, ask	Abundances (Normalized): F3: Sample, minus	XCorr (by Search Engine): Sequest HT	Top Apex RT [min]
	[-].MDDDIAALVVDNGSGMCK.[A]	1xCarbamidomethyl [C17]; 1xOxidation [M16]; 1xMet-loss+Acetyl [N-Term]	3	P60709 [1-18]	P60709 1xMet-loss+Acetyl [N-Term]	0	1837.79	7.196	175.6	24.4	1.16313e+06	161646	2.37	95.65
	[R].FRCPEALFQPSFLGMESCGIHETTFNSIMK.[C]	2xCarbamidomethyl [C3; C18]; 1xOxidation [M]	4	P60709 [255-284]; P63261 [255-284]		1	3550.63	4.612	164.4	35.6	3.11777e+06	675999	6.66	105.18
	[R].HQGVMVGMGQK.[D]	2xOxidation [M5; M8]	1	P60709 [40-50]; P68032 [42-52]; P63261 [40-50]		0	1203.56	3.503	155.6	44.4	161825	46194.9	2	10.01
	[R].HQGVMVGMGQK.[D]	1xOxidation [M]	13	P60709 [40-50]; P68032 [42-52]; P63261 [40-50]		0	1187.57	1.632	124	76	7.0929e+06	4.34736e+06	1.72	17.65
	[K].EITALAPSTMK.[I]	1xOxidation [M10]	5	P60709 [316-326]; P68032 [318-328]; P63261 [316-326]		0	1177.61	1.354	115.1	84.9	9.80279e+06	7.23773e+06	2.74	37.84
	[R].AVFPSIVGRPR.[QH]		15	P60709 [29-39]; P68032 [31-41]; P63261 [29-39]		0	1198.71	1.292	112.8	87.2	149051254	1.15326e+08	2.55	56.65
	[R].FRCPEALFQPSFLGMESCGIHETTFNSIMK.[C]	2xCarbamidomethyl [C3; C18]	4	P60709 [255-284]; P63261 [255-284]		1	3534.63	1.286	112.5	87.5	2.18875e+07	1.70195e+07	7.11	111.63
	[K].QEYDESGPSIVHRK.[C]		4	P0CG39 [1023-1036]; P60709 [360-373]; P63261 [360-373]		1	1644.8	1.245	110.9	89.1	1.15036e+07	9.24284e+06	3.99	26.46
	[K].LCYVALDFEQEMATAASSSSLEK.[S]	1xCarbamidomethyl [C2]	64	P60709 [216-238]; P63261 [216-238]		0	2550.17	1.239	110.7	89.3	3.1079e+07	2.50853e+07	6.28	118.17
	[R].KDLYANTVLSGGTTMYPGIADR.[M]		2	P60709 [291-312]; P63261 [291-312]		1	2343.16	1.215	109.7	90.3	1338834	1.10147e+06	4.53	82.12
	[R].TTGIVMDSGDGVTHTVPIYEGYALPHAILR.[L]	1xOxidation [M6]	8	P60709 [148-177]; P63261 [148-177]		0	3199.61	1.195	108.9	91.1	1.65635e+07	1.38577e+07	7.55	92.6
	[K].IIAPPERK.[Y]		2	P60709 [329-336]; P68032 [331-338]; P63261 [329-336]		1	923.567	1.178	108.2	91.8	9110239	7.73131e+06	1.91	18.36
	[K].AGFAGDDAPR.[A]		11	P0CG39 [682-691]; P60709 [19-28]; P68032 [21-30]; P63261 [19-28]		0	976.448	1.158	107.3	92.7	162296464	1.40127e+08	2.22	25.05
	[KR].SYELPDGQVITIGNER.[F]		14	P60709 [239-254]; P68032 [241-256]; P63261 [239-254]		0	1790.89	1.126	105.9	94.1	95070457	8.443e+07	3.17	87.65
	[K].IWHHTFYNELR.[V]		15	P0CG39 [748-758]; P60709 [85-95]; P68032 [87-97]; P63261 [85-95]		0	1515.75	1.109	105.2	94.8	1.13773e+08	1.02617e+08	3.69	50.49
	[R].TTGIVMDSGDGVTHTVPIYEGYALPHAILR.[L]		7	P60709 [148-177]; P63261 [148-177]		0	3183.61	1.109	105.2	94.8	1.26949e+08	1.14511e+08	6.9	97.4
	[K].DLYANTVLSGGTTMYPGIADR.[M]		12	P60709 [292-312]; P63261 [292-312]		0	2215.07	1.079	103.8	96.2	35371405	3.27876e+07	6.01	95.67
	[R].DLTDYLMK.[I]	1xOxidation [M7]	20	P60709 [184-191]; P68032 [186-193]; P63261 [184-191]		0	1014.48	1.07	103.4	96.6	1.7027e+07	1.59096e+07	1.06	67.88
	[R].CPEALFQPSFLGMESCGIHETTFNSIMK.[C]	2xCarbamidomethyl [C1; C16]	7	P60709 [257-284]; P63261 [257-284]		0	3231.46	1.05	102.4	97.6	2.39314e+07	2.27941e+07	5.9	115.58
	[K].QEYDESGPSIVHR.[K]		8	P0CG39 [1023-1035]; P60709 [360-372]; P63261 [360-372]		0	1516.7	1.041	102	98	125560082	1.20612e+08	3.78	35.62
	[K].EITALAPSTMK.[I]		5	P60709 [316-326]; P68032 [318-328]; P63261 [316-326]		0	1161.62	0.998	99.9	100.1	102490248	1.0274e+08	2.58	51.81
	[K].IIAPPER.[K]		6	P60709 [329-335]; P68032 [331-337]; P63261 [329-335]		0	795.472	0.978	98.9	101.1	63145460	6.45703e+07	2.15	27.29
	[-].MDDDIAALVVDNGSGMCK.[A]	1xCarbamidomethyl [C17]; 1xMet-loss+Acetyl [N-Term]	5	P60709 [1-18]	P60709 1xMet-loss+Acetyl [N-Term]	0	1821.8	0.966	98.3	101.7	15107122	1.56417e+07	4.83	102.14
	[R].VAPEEHPVLLTEAPLNPK.[A]		13	P60709 [96-113]; P63261 [96-113]		0	1954.06	0.949	97.4	102.6	179780256	1.89471e+08	5.75	68.6
	[R].HQGVMVGMGQK.[D]		12	P60709 [40-50]; P68032 [42-52]; P63261 [40-50]		0	1171.57	0.928	96.2	103.8	9.41881e+07	1.01538e+08	3.7	23.9
	[R].GYSFTTTAER.[E]		6	P60709 [197-206]; P63261 [197-206]		0	1132.53	0.899	94.7	105.3	114564760	1.27476e+08	2.04	40.86
	[R].DLTDYLMK.[I]		6	P60709 [184-191]; P68032 [186-193]; P63261 [184-191]		0	998.486	0.836	91.1	108.9	65498380	7.83273e+07	1.86	82.2
	[R].CPEALFQPSFLGMESCGIHETTFNSIMK.[C]	2xCarbamidomethyl [C1; C16]; 1xOxidation [M]	17	P60709 [257-284]; P63261 [257-284]		0	3247.46	0.835	91	109	7.47685e+06	8.95337e+06	4.59	107.96
	[K].DLYANTVLSGGTTMYPGIADR.[M]	1xOxidation [M14]	3	P60709 [292-312]; P63261 [292-312]		0	2231.06	0.021	4.1	195.9	16260.1	783782	4.36	87.04
	[K].MTQIMFETFNTPAMYVAIQAVLSLYASGR.[T]		1	P60709 [119-147]; P63261 [119-147]		0	3253.61						3.21
	[K].YSVWIGGSILASLSTFQQMWISK.[Q]		2	P60709 [337-359]; P68032 [339-361]; P63261 [337-359]		0	2602.34						5.99
P29401	Transketolase OS=Homo sapiens OX=9606 GN=TKT PE=1 SV=3	81	37	292	623	67.8	7.66	905.53	TKT	1.006	99.7	100.3	8.45158e+08	8.47249e+08	8.45158e+08	8.50747e+08	Acetyl [N-Term]
	Annotated Sequence	Modifications	# PSMs	Positions in Master Proteins	Modifications in Master Proteins	# Missed Cleavages	Theo. MH+ [Da]	Abundance Ratio: (ask) / (minus)	Abundances (Scaled): F4: Sample, ask	Abundances (Scaled): F3: Sample, minus	Abundances (Normalized): F4: Sample, ask	Abundances (Normalized): F3: Sample, minus	XCorr (by Search Engine): Sequest HT	Top Apex RT [min]
	[K].MFGIDRDAIAQAVR.[G]	1xOxidation [M1]	2	P29401 [604-617]		1	1578.81	1.865	130.2	69.8	1.43485e+06	769499	2.02	72.73
	[R].FIECYIAEQNMVSIAVGCATR.[N]	2xCarbamidomethyl [C4; C18]	21	P29401 [359-379]		0	2432.14	1.628	123.9	76.1	3.1412e+06	1.92983e+06	5.52	111.98
	[K].EHPDRFIECYIAEQNMVSIAVGCATR.[N]	2xCarbamidomethyl [C9; C23]	1	P29401 [354-379]		1	3066.42	1.611	123.4	76.6	706931	438702	3.74	108.01
	[K].HQPTAIIAK.[T]		9	P29401 [233-241]		0	978.573	1.55	121.6	78.4	38543440	2.48743e+07	2.68	17.82
	[R].ISSIQATTAAGSGHPTSCCSAAEIMAVLFFHTMR.[Y]	2xCarbamidomethyl [C18; C19]	6	P29401 [24-57]		0	3610.69	1.337	114.4	85.6	1.10784e+07	8.28526e+06	6.09	127.05
	[R].VLDPFTIKPLDRK.[L]		16	P29401 [531-543]		1	1541.9	1.29	112.7	87.3	29533924	2.28981e+07	3.26	72.79
	[K].MFGIDRDAIAQAVR.[G]		5	P29401 [604-617]		1	1562.81	1.289	112.6	87.4	2.27416e+07	1.76424e+07	2.51	80.05
	[R].TVPFCSTFAAFFTR.[A]	1xCarbamidomethyl [C5]	10	P29401 [382-395]		0	1651.79	1.168	107.7	92.3	2.48892e+07	2.13115e+07	3.43	122.47
	[K].DDQVTVIGAGVTLHEALAAAELLKK.[E]		6	P29401 [500-524]		1	2562.41	1.143	106.7	93.3	4.62502e+06	4.04603e+06	6.13	121.52
	[R].SVPTSTVFYPSDGVATEK.[A]		7	P29401 [439-456]		0	1884.92	1.135	106.3	93.7	2.91481e+07	2.56704e+07	4.04	68.28
	[R].AFDQIR.[M]		8	P29401 [396-401]		0	749.394	1.124	105.8	94.2	27677204	2.4628e+07	1.57	28.96
	[K].NSTFSEIFKK.[E]		8	P29401 [344-353]		1	1200.63	1.123	105.8	94.2	19911245	1.7734e+07	1.73	57.33
	[K].DDQVTVIGAGVTLHEALAAAELLK.[K]		28	P29401 [500-523]		0	2434.32	1.099	104.7	95.3	1.7921e+07	1.63017e+07	5.08	135.58
	[R].TSRPENAIIYNNNEDFQVGQAK.[V]		7	P29401 [472-493]		0	2508.21	1.094	104.5	95.5	4.45724e+07	4.07351e+07	5.09	61.87
	[R].LGQSDPAPLQHQMDIYQK.[R]	1xOxidation [M13]	3	P29401 [187-204]		0	2085.01	1.089	104.2	95.8	2.8457e+06	2.61378e+06	3.46	46.16
	[K].RCEAFGWHAIIVDGHSVEELCK.[A]	2xCarbamidomethyl [C2; C21]	10	P29401 [205-226]		1	2613.23	1.083	104	96	1.76729e+07	1.63179e+07	5.75	80.08
	[K].NSTFSEIFK.[K]		3	P29401 [344-352]		0	1072.53	1.062	103	97	22967550	2.16204e+07	2.3	73.08
	[K].LDNLVAILDINR.[L]		9	P29401 [175-186]		0	1368.78	1.043	102.1	97.9	3.03881e+07	2.91406e+07	4.3	105.82
	[R].IIALDGDTK.[N]		3	P29401 [335-343]		0	945.525	1.024	101.2	98.8	53344788	5.20807e+07	2.47	39.37
	[-].MESYHKPDQQK.[L]	1xAcetyl [N-Term]	8	P29401 [1-11]	P29401 1xAcetyl [N-Term]	0	1432.65	1.017	100.9	99.1	4.70209e+07	4.62234e+07	3.29	21.13
	[K].LILDSAR.[A]		7	P29401 [544-550]		0	787.467	1.006	100.3	99.7	48097660	4.78148e+07	1.73	36.39
	[K].QAFTDVATGSLGQGLGAACGMAYTGK.[Y]	1xCarbamidomethyl [C19]	3	P29401 [115-140]		0	2532.19	1.006	100.3	99.7	2.32869e+07	2.31512e+07	7.33	93.06
	[K].NMAEQIIQEIYSQIQSK.[K]		13	P29401 [265-281]		0	2023.02	1.002	100.1	99.9	2.06682e+07	2.06192e+07	5.14	148.62
	[R].ISSIQATTAAGSGHPTSCCSAAEIMAVLFFHTMR.[Y]	2xCarbamidomethyl [C18; C19]; 1xOxidation [M33]	1	P29401 [24-57]		0	3626.69	0.968	98.4	101.6	812494	839694	4.92	117.05
	[K].GHAAPILYAVWAEAGFLAEAELLNLRK.[I]		4	P29401 [76-102]		1	2923.58	0.967	98.3	101.7	1.28668e+07	1.33079e+07	8.19	160.63
	[R].DAIAQAVR.[G]		3	P29401 [610-617]		0	843.468	0.926	96.2	103.8	11070597	1.19562e+07	2.05	26.75
	[R].CEAFGWHAIIVDGHSVEELCK.[A]	2xCarbamidomethyl [C1; C20]	5	P29401 [206-226]		0	2457.13	0.926	96.1	103.9	2.13012e+07	2.30102e+07	2.76	86.68
	[R].MAAISESNINLCGSHCGVSIGEDGPSQMALEDLAMFR.[S]	2xCarbamidomethyl [C12; C16]	1	P29401 [402-438]		0	3967.78	0.923	96	104	1.90137e+06	2.05972e+06	6.64	119.67
	[R].SGKPAELLK.[M]		3	P29401 [595-603]		0	942.562	0.9	94.8	105.2	9165219	1.01804e+07	1.88	20.84
	[R].LGQSDPAPLQHQMDIYQK.[R]		7	P29401 [187-204]		0	2069.01	0.892	94.3	105.7	3.78739e+07	4.2469e+07	5.06	60.3
	[K].ILATPPQEDAPSVDIANIR.[M]		8	P29401 [284-302]		0	2020.07	0.88	93.6	106.4	38596822	4.38486e+07	3.88	82.23
	[K].ESWHGKPLPK.[N]		7	P29401 [255-264]		0	1178.63	0.873	93.2	106.8	1.28911e+07	1.47651e+07	1.96	20.88
	[K].NMAEQIIQEIYSQIQSK.[K]	1xOxidation [M2]	14	P29401 [265-281]		0	2039.01	0.846	91.7	108.3	982309	1.16091e+06	4.72	133.92
	[R].VLDPFTIKPLDR.[K]		8	P29401 [531-542]		0	1413.81	0.835	91	109	3.70544e+07	4.43692e+07	2.97	83.96
	[K].ISSDLDGHPVPK.[Q]		5	P29401 [103-114]		0	1264.65	0.826	90.5	109.5	59082328	7.15357e+07	3.22	32.02
	[R].VYCLLGDGELSEGSVWEAMAFASIYK.[L]	1xCarbamidomethyl [C3]	11	P29401 [149-174]		0	2895.36	0.801	88.9	111.1	3.08247e+06	3.84912e+06	4.64	147.53
	[R].GITGVEDKESWHGKPLPK.[N]		7	P29401 [247-264]		1	1978.04	0.799	88.8	111.2	27393622	3.42812e+07	2.45	40.66
	[K].AYGQALAK.[L]		2	P29401 [320-327]		0	821.452	0.788	88.1	111.9	4.71605e+06	5.98854e+06	1.26	20.08
	[K].MFGIDR.[D]		4	P29401 [604-609]		0	738.36	0.784	87.9	112.1	16407150	2.09215e+07	1.64	50.89
	[K].GHAAPILYAVWAEAGFLAEAELLNLR.[K]		2	P29401 [76-101]		0	2795.49	0.768	86.9	113.1	529450	689282	5.4	161.07
	[R].ILTVEDHYYEGGIGEAVSSAVVGEPGITVTHLAVNR.[V]		10	P29401 [556-591]		0	3752.91	0.386	55.7	144.3	7214012	1.86678e+07	7.81	106.14
	[R].MAAISESNINLCGSHCGVSIGEDGPSQMALEDLAMFR.[S]	2xCarbamidomethyl [C12; C16]; 1xOxidation [M1]	1	P29401 [402-438]		0	3983.77						4.05
P43034	Platelet-activating factor acetylhydrolase IB subunit beta OS=Homo sapiens OX=9606 GN=PAFAH1B1 PE=1 SV=2	77	30	290	410	46.6	7.37	839.95	PAFAH1B1	0.977	98.2	101.8	1.17439e+09	1.21315e+09	1.17455e+09	1.21815e+09
	Annotated Sequence	Modifications	# PSMs	Positions in Master Proteins	Modifications in Master Proteins	# Missed Cleavages	Theo. MH+ [Da]	Abundance Ratio: (ask) / (minus)	Abundances (Scaled): F4: Sample, ask	Abundances (Scaled): F3: Sample, minus	Abundances (Normalized): F4: Sample, ask	Abundances (Normalized): F3: Sample, minus	XCorr (by Search Engine): Sequest HT	Top Apex RT [min]
	[K].VMELESK.[L]	1xOxidation [M2]	1	P43034 [65-71]		0	851.418	2.298	139.3	60.7	616391	268282	1.55	14.02
	[K].KYAGLLEK.[K]		4	P43034 [46-53]		1	921.54	1.719	126.5	73.5	2.89749e+06	1.68528e+06	1.67	27.73
	[R].TMHGHDHNVSSVAIMPNGDHIVSASR.[D]	1xOxidation [M2]	4	P43034 [187-212]		0	2785.29	1.568	122.1	77.9	11471181	7.31453e+06	6.14	44.56
	[R].MVRPNQDGTLIASCSNDQTVR.[V]	1xCarbamidomethyl [C14]; 1xOxidation [M1]	16	P43034 [239-259]		0	2378.12	1.564	122	78	8.9454e+06	5.71896e+06	6.3	42.09
	[K].LLASCSADMTIK.[L]	1xCarbamidomethyl [C5]; 1xOxidation [M9]	12	P43034 [164-175]		0	1325.64	1.261	111.5	88.5	4.84907e+06	3.84635e+06	2.52	38.93
	[K].TLNAHEHFVTSLDFHK.[T]		10	P43034 [375-390]		0	1895.94	1.185	108.5	91.5	3.20942e+07	2.70796e+07	6.05	56.14
	[R].EHEHVVECISWAPESSYSSISEATGSETKK.[S]	1xCarbamidomethyl [C8]	4	P43034 [274-303]		1	3364.53	1.181	108.3	91.7	2.25151e+07	1.907e+07	6.64	73.41
	[R].SNGYEEAYSVFKK.[E]		4	P43034 [21-33]		1	1521.72	1.18	108.2	91.8	1.50323e+07	1.27421e+07	3.63	60.06
	[K].KEAELDVNEELDK.[K]		10	P43034 [33-45]		1	1531.75	1.105	105	95	17486014	1.58249e+07	4.05	44.8
	[K].MWDVSTGMCLMTLVGHDNWVR.[G]	1xCarbamidomethyl [C9]	9	P43034 [322-342]		0	2508.13	1.102	104.9	95.1	9234153	8.37841e+06	5.3	127.09
	[K].VWDYETGDFER.[T]		8	P43034 [134-144]		0	1416.61	1.095	104.5	95.5	74353880	6.78865e+07	3.2	69.26
	[K].SGKPGPFLLSGSR.[D]		10	P43034 [304-316]		0	1302.72	1.084	104	96	3.36255e+07	3.10162e+07	3.07	48
	[K].EEFTSGGPLGQK.[R]		8	P43034 [77-88]		0	1249.61	1.05	102.4	97.6	63462760	6.04604e+07	2.8	44.39
	[K].FILSCADDK.[T]	1xCarbamidomethyl [C5]	7	P43034 [352-360]		0	1068.5	1.034	101.7	98.3	56509948	5.46415e+07	1.54	48.74
	[K].EAELDVNEELDK.[K]		5	P43034 [34-45]		0	1403.65	1.015	100.8	99.2	5816048	5.72769e+06	3.65	54.88
	[K].GHTDSVQDISFDHSGK.[L]		12	P43034 [148-163]		0	1729.78	1	100	100	1.12374e+08	1.12417e+08	4.96	36.26
	[K].LWDFQGFECIR.[T]	1xCarbamidomethyl [C9]	7	P43034 [176-186]		0	1470.68	0.983	99.1	100.9	6.19262e+07	6.3029e+07	3.22	104.05
	[K].WTSVIR.[L]		8	P43034 [55-60]		0	761.43	0.977	98.8	101.2	56250760	5.75798e+07	1.41	40.63
	[R].SNGYEEAYSVFK.[K]		5	P43034 [21-32]		0	1393.63	0.969	98.4	101.6	37627544	3.88432e+07	2.99	71.5
	[RK].AIADYLR.[SQ]		22	P43034 [14-20]; Q9BS26 [131-137]		0	821.452	0.962	98.1	101.9	108148874	1.1243e+08	1.36	55.79
	[K].VMELESK.[L]		2	P43034 [65-71]		0	835.423	0.934	96.6	103.4	26468502	2.8343e+07	1.63	24.81
	[K].TAPYVVTGSVDQTVK.[V]		7	P43034 [391-405]		0	1564.82	0.908	95.2	104.8	58350656	6.42477e+07	3.33	55.15
	[R].VWVVATK.[E]		3	P43034 [260-266]		0	802.482	0.905	95	105	55889744	6.17459e+07	1.83	41.16
	[K].MWEVQTGYCVK.[T]	1xCarbamidomethyl [C9]	4	P43034 [218-228]		0	1400.63	0.877	93.5	106.5	23720056	2.70386e+07	2.47	68.02
	[K].EWIPRPPEK.[Y]		20	P43034 [93-101]		0	1151.62	0.876	93.4	106.6	41218898	4.70794e+07	2.27	46.01
	[K].YAGLLEK.[K]		6	P43034 [47-53]		0	793.445	0.874	93.3	106.7	50653776	5.79478e+07	1.86	37.35
	[K].KEAELDVNEELDKK.[Y]		9	P43034 [33-46]		2	1659.84	0.871	93.1	106.9	21411349	2.45815e+07	5.13	37.68
	[R].MVRPNQDGTLIASCSNDQTVR.[V]	1xCarbamidomethyl [C14]	9	P43034 [239-259]		0	2362.12	0.866	92.8	107.2	6.62244e+07	7.65078e+07	6.44	47.67
	[K].LLASCSADMTIK.[L]	1xCarbamidomethyl [C5]	12	P43034 [164-175]		0	1309.65	0.849	91.8	108.2	35042864	4.12642e+07	3.45	54.11
	[K].EAELDVNEELDKK.[Y]		5	P43034 [34-46]		1	1531.75	0.808	89.4	110.6	1.00006e+07	1.23839e+07	2.72	46.37
	[R].EHEHVVECISWAPESSYSSISEATGSETK.[K]	1xCarbamidomethyl [C8]	4	P43034 [274-302]		0	3236.43	0.804	89.1	110.9	28304863	3.52016e+07	7.34	78.43
	[K].MWDVSTGMCLMTLVGHDNWVR.[G]	1xCarbamidomethyl [C9]; 1xOxidation [M1]	10	P43034 [322-342]		0	2524.12	0.787	88.1	111.9	3.75253e+06	4.76648e+06	4.75	121.32
	[R].VIFHPVFSVMVSASEDATIK.[VD]		36	P43034 [114-133]		0	2177.13	0.728	84.2	115.8	1.20161e+07	1.6512e+07	4.84	103.46
	[R].TMHGHDHNVSSVAIMPNGDHIVSASR.[D]		3	P43034 [187-212]		0	2769.29	0.603	75.2	124.8	6.09858e+06	1.01196e+07	6.54	46.04
	[K].MWEVQTGYCVK.[T]	1xCarbamidomethyl [C9]; 1xOxidation [M1]	4	P43034 [218-228]		0	1416.63	0.035	6.8	193.2	156289	4.45512e+06	3.46	61.25
	[K].AELREHEHVVECISWAPESSYSSISEATGSETK.[K]	1xCarbamidomethyl [C12]	1	P43034 [270-302]		1	3705.7						4.49
Q4VCS5	Angiomotin OS=Homo sapiens OX=9606 GN=AMOT PE=1 SV=1	54	48	287	1084	118	7.64	818.61	AMOT	0.926	99.9	100.1	7.66677e+08	7.64329e+08	7.66677e+08	7.67607e+08	Phospho [S309(98); S714(100); S787(100); T1061(100)]
	Annotated Sequence	Modifications	# PSMs	Positions in Master Proteins	Modifications in Master Proteins	# Missed Cleavages	Theo. MH+ [Da]	Abundance Ratio: (ask) / (minus)	Abundances (Scaled): F4: Sample, ask	Abundances (Scaled): F3: Sample, minus	Abundances (Normalized): F4: Sample, ask	Abundances (Normalized): F3: Sample, minus	XCorr (by Search Engine): Sequest HT	Top Apex RT [min]
	[R].LMQMSLATSGVK.[A]		4	Q4VCS5 [178-189]		0	1265.66	170.358	198.8	1.2	20912390	122756	1.58	63.83
	[R].DTTVISHSPNTSYDTALEAR.[I]		4	Q4VCS5 [707-726]		0	2178.03	11.632	184.2	15.8	2.13033e+07	1.83144e+06	4.39	57.51
	[K].QLAEKEYEGSEDTRK.[T]		6	Q4VCS5 [521-535]		2	1782.85	1.892	130.8	69.2	24526483	1.29642e+07	3.56	17.79
	[R].LNQPGRTEGQLMR.[Y]		2	Q4VCS5 [268-280]		1	1499.77	1.759	127.5	72.5	1958037	1.11338e+06	1.99	31.02
	[R].MQNNEELPTYEEAK.[V]	1xOxidation [M1]	7	Q4VCS5 [100-113]		0	1711.75	1.592	122.8	77.2	4.06105e+06	2.55125e+06	4.4	43.21
	[K].MHQDEGLRDLK.[Q]		2	Q4VCS5 [157-167]		1	1341.66	1.377	115.8	84.2	2.5626e+06	1.86144e+06	1.59	23.98
	[K].MRTEGRPSVQR.[L]		4	Q4VCS5 [141-151]		1	1316.69	1.355	115.1	84.9	630797	465626	2.19	11.57
	[K].QLAEKEYEGSEDTR.[K]		1	Q4VCS5 [521-534]		1	1654.76	1.202	109.2	90.8	621237	516925	2.19	23.06
	[K].VQSQYFR.[G]		4	Q4VCS5 [114-120]		0	927.468	1.197	108.9	91.1	37107876	3.10126e+07	1.84	30.24
	[R].KTPIQILGQEPDAEMVEYLI.[-]		9	Q4VCS5 [1065-1084]		1	2287.19	1.177	108.1	91.9	6762366	5.74399e+06	4.63	130.78
	[K].RCLDMEGR.[I]	1xCarbamidomethyl [C2]	2	Q4VCS5 [740-747]		1	1036.47	1.154	107.1	92.9	3.61363e+06	3.13161e+06	2.4	17.9
	[K].VETEIQR.[V]		1	Q4VCS5 [465-471]		0	874.463	1.153	107.1	92.9	421079	365113	1.16	17.21
	[R].YQHPPEYGAARPAQDISLPLSAR.[N]		8	Q4VCS5 [281-303]		0	2537.29	1.128	106	94	36715349	3.25369e+07	4.99	66.99
	[K].TDGPVFHSNTLER.[K]		4	Q4VCS5 [1052-1064]		0	1472.71	1.122	105.8	94.2	3.22439e+07	2.87367e+07	1.85	39.87
	[K].TDGPVFHSNTLER.[K]	1xPhospho [T10(100)]	2	Q4VCS5 [1052-1064]	Q4VCS5 1xPhospho [T1061(100)]	0	1552.68	1.108	105.1	94.9	1.89083e+06	1.70645e+06	3.67	44.53
	[R].NLRQELEGCYEK.[V]	1xCarbamidomethyl [C9]	4	Q4VCS5 [447-458]		1	1538.73	1.091	104.4	95.6	24860017	2.27815e+07	3.23	51.22
	[K].SLMSISNAGSGLLSHSSTLTGSPIMEEK.[R]	1xOxidation [M25]	2	Q4VCS5 [787-814]		0	2850.39	1.074	103.6	96.4	1.94265e+06	1.80875e+06	3.22	91.92
	[K].SLMSISNAGSGLLSHSSTLTGSPIMEEK.[R]	1xPhospho [S1(100)]	1	Q4VCS5 [787-814]	Q4VCS5 1xPhospho [S787(100)]	0	2914.36	1.034	101.7	98.3	535727	518012	4.67	105.57
	[R].VSEAYENLVK.[S]		5	Q4VCS5 [472-481]		0	1151.59	1.005	100.2	99.8	37282064	3.7108e+07	1.65	51.03
	[K].TLHAQIIEK.[D]		10	Q4VCS5 [750-758]		0	1052.61	0.984	99.2	100.8	40285818	4.09478e+07	1.68	27.07
	[K].SLMSISNAGSGLLSHSSTLTGSPIMEEK.[R]		5	Q4VCS5 [787-814]		0	2834.39	0.973	98.6	101.4	16805260	1.72678e+07	6.88	97.55
	[R].AQPSSASYQPVPADPFAIVSR.[A]		7	Q4VCS5 [413-433]		0	2188.1	0.973	98.6	101.4	22724224	2.33576e+07	5.04	92.3
	[R].LSIPSLTCNPDK.[T]	1xCarbamidomethyl [C8]	5	Q4VCS5 [1040-1051]		0	1344.68	0.97	98.5	101.5	13224492	1.36373e+07	2.73	70.57
	[R].GPPPEYPFK.[TG]		16	Q4VCS5 [237-245]; Q8IY63 [308-316]		0	1031.52	0.965	98.2	101.8	1.25246e+07	1.29802e+07	2.18	48.5
	[R].QELEGCYEK.[V]	1xCarbamidomethyl [C6]	4	Q4VCS5 [450-458]		0	1155.5	0.938	96.8	103.2	7.23583e+06	7.7135e+06	3.08	24.59
	[R].HFALDAAATVAAQR.[D]		11	Q4VCS5 [693-706]		0	1441.75	0.937	96.7	103.3	1.98761e+07	2.12122e+07	3.52	59.66
	[R].ILALEADMTK.[W]	1xOxidation [M8]	1	Q4VCS5 [671-680]; Q8IY63 [677-686]		0	1120.59	0.927	96.2	103.8	1.22411e+06	1.32108e+06	1.65	46.42
	[K].LEAELATAR.[S]		4	Q4VCS5 [554-562]		0	973.531	0.926	96.2	103.8	35648296	3.84777e+07	2.48	33.9
	[K].EEEEILMANKR.[C]		2	Q4VCS5 [730-740]		1	1361.67	0.926	96.2	103.8	9432970	1.0183e+07	3.46	36.15
	[R].MQNNEELPTYEEAK.[V]		5	Q4VCS5 [100-113]		0	1695.75	0.926	96.1	103.9	13823018	1.49337e+07	4.67	47.56
	[R].TEGQLMR.[Y]	1xOxidation [M6]	2	Q4VCS5 [274-280]		0	850.409	0.915	95.6	104.4	212431	232127	1.09	10.94
	[R].GQQHASVGAAFYVTGVTNQK.[M]		6	Q4VCS5 [121-140]		0	2063.03	0.915	95.6	104.4	8.1311e+06	8.8855e+06	5.02	60.72
	[K].GSLGILLGGDYR.[A]		7	Q4VCS5 [822-833]		0	1220.66	0.911	95.4	104.6	1.96269e+07	2.15378e+07	3.47	85.28
	[R].QGNCQPTNVSEYNAAALMELLR.[E]	1xCarbamidomethyl [C4]	6	Q4VCS5 [644-665]		0	2479.17	0.9	94.7	105.3	1.04579e+07	1.16248e+07	5.51	118.25
	[R].LIQEQLR.[Y]		8	Q4VCS5 [18-24]; Q8IY63 [102-108]		0	899.531	0.895	94.5	105.5	32452942	3.62626e+07	1.91	35.51
	[R].NSEEQPSGGTTVLQR.[L]		4	Q4VCS5 [3-17]		0	1602.77	0.87	93	107	22993408	2.64304e+07	3.29	31.98
	[K].AQGPLPNQHSLK.[G]		2	Q4VCS5 [220-231]		0	1289.7	0.868	92.9	107.1	30495610	3.51407e+07	1.94	25.93
	[R].AQQMVEILSDENR.[N]		6	Q4VCS5 [434-446]		0	1532.74	0.866	92.8	107.2	16452358	1.89917e+07	3.76	65.74
	[K].TISQLFAK.[N]		5	Q4VCS5 [536-543]		0	907.525	0.861	92.5	107.5	32881280	3.82057e+07	1.58	58.9
	[R].NSQPHSPTSSLTSGGSLPLLQSPPSTR.[L]	1xPhospho [S6(98)]	5	Q4VCS5 [304-330]	Q4VCS5 1xPhospho [S309(98)]	0	2813.35	0.854	92.1	107.9	4.19331e+06	4.91199e+06	5.76	83.48
	[R].CLDMEGR.[I]	1xCarbamidomethyl [C1]	4	Q4VCS5 [741-747]		0	880.365	0.836	91.1	108.9	4828617	5.77389e+06	1.86	23.98
	[R].ILALEADMTK.[W]		5	Q4VCS5 [671-680]; Q8IY63 [677-686]		0	1104.6	0.832	90.8	109.2	22076496	2.65414e+07	2.66	65.98
	[R].DTTVISHSPNTSYDTALEAR.[I]	1xPhospho [S8(100)]	8	Q4VCS5 [707-726]	Q4VCS5 1xPhospho [S714(100)]	0	2258	0.831	90.8	109.2	1.05266e+07	1.26641e+07	5.32	62.64
	[K].MQQALVQLQAACEK.[R]	1xCarbamidomethyl [C12]	7	Q4VCS5 [606-619]		0	1617.81	0.825	90.4	109.6	1.05757e+07	1.28154e+07	4.53	60.91
	[K].NPTSSSEFYK.[A]		5	Q4VCS5 [210-219]		0	1159.53	0.821	90.1	109.9	19435134	2.36859e+07	1.93	31.12
	[K].YLEENVMR.[H]		6	Q4VCS5 [685-692]		0	1053.5	0.819	90.1	109.9	24242112	2.95961e+07	2.12	43.63
	[K].MQQALVQLQAACEK.[R]	1xCarbamidomethyl [C12]; 1xOxidation [M1]	4	Q4VCS5 [606-619]		0	1633.8	0.808	89.4	110.6	2.18326e+06	2.70348e+06	3.69	53.83
	[K].EEEEILMANK.[R]		4	Q4VCS5 [730-739]		0	1205.57	0.796	88.6	111.4	11412698	1.43374e+07	2.62	45.11
	[R].QEPQGQEIQSENLIMEK.[Q]		6	Q4VCS5 [78-94]		0	2000.96	0.769	86.9	113.1	3.88466e+06	5.05299e+06	4.22	63.06
	[K].TEQLSCMRPAK.[S]	1xCarbamidomethyl [C6]	2	Q4VCS5 [776-786]		0	1320.64	0.737	84.9	115.1	1.4985e+06	2.03324e+06	2.47	24.98
	[R].AEYVPSTPSPVPPSTPLLSAHSK.[T]		14	Q4VCS5 [834-856]		0	2362.23	0.717	83.5	116.5	8.34288e+06	1.16384e+07	4.64	73.96
	[K].AHPPVTSAPLSPPQPNDLYKNPTSSSEFYK.[A]		5	Q4VCS5 [190-219]		1	3269.61	0.66	79.5	120.5	2.85223e+06	4.32139e+06	6.32	74.9
	[K].AHPPVTSAPLSPPQPNDLYK.[N]		8	Q4VCS5 [190-209]		0	2129.1	0.627	77.1	122.9	5.273e+06	8.41286e+06	4.21	65.61
	[K].GMPPQSVVCKPQEPGHFYSEHR.[L]	1xCarbamidomethyl [C9]	10	Q4VCS5 [246-267]		0	2567.19	0.557	71.6	128.4	6.24238e+06	1.11974e+07	5.75	45.51
	[R].NSQPHSPTSSLTSGGSLPLLQSPPSTR.[L]		4	Q4VCS5 [304-330]		0	2733.38	0.481	64.9	135.1	1.7152e+06	3.56847e+06	5.55	77.09
	[R].TEGQLMR.[Y]		2	Q4VCS5 [274-280]		0	834.414	0.438	60.9	139.1	934064	2.13292e+06	1.95	18.75
	[R].NSQPHSPTSSLTSGGSLPLLQSPPSTRLSPAR.[H]	2xPhospho [S6(94.4); S/T]	1	Q4VCS5 [304-335]	Q4VCS5 2xPhospho [S309(94.4); S/T]	1	3417.62						5.08
	[K].YLEENVMR.[H]	1xOxidation [M7]	3	Q4VCS5 [685-692]		0	1069.5						1.51
P49327	Fatty acid synthase OS=Homo sapiens OX=9606 GN=FASN PE=1 SV=3	58	98	286	2511	273.3	6.44	830.89	FASN	0.937	96.6	103.4	3.16764e+08	3.37593e+08	3.16764e+08	3.39022e+08	Acetyl [N-Term]
	Annotated Sequence	Modifications	# PSMs	Positions in Master Proteins	Modifications in Master Proteins	# Missed Cleavages	Theo. MH+ [Da]	Abundance Ratio: (ask) / (minus)	Abundances (Scaled): F4: Sample, ask	Abundances (Scaled): F3: Sample, minus	Abundances (Normalized): F4: Sample, ask	Abundances (Normalized): F3: Sample, minus	XCorr (by Search Engine): Sequest HT	Top Apex RT [min]
	[K].VLLSLEHGLWAPNLHFHSPNPEIPALLDGR.[L]		3	P49327 [344-373]		0	3342.77	36.754	194.7	5.3	1.28167e+06	34872.1	5.09	112.65
	[K].DTVTISGPQAPVFEFVEQLRK.[E]		7	P49327 [647-667]		1	2361.24	1.429	117.7	82.3	3.12238e+06	2.18529e+06	5.32	121.52
	[R].MASCLEVLDLFLNQPHMVLSSFVLAEK.[A]	1xCarbamidomethyl [C4]	1	P49327 [2088-2114]		0	3091.57	1.369	115.6	84.4	704974	515071	5.07	159.26
	[R].CPPGVVPACHNSK.[D]	2xCarbamidomethyl [C1; C9]	5	P49327 [634-646]		0	1422.66	1.337	114.4	85.6	1.67267e+06	1.25142e+06	2.7	18.38
	[K].QAHTMDPQLR.[L]		2	P49327 [71-80]		0	1196.58	1.259	111.5	88.5	4455574	3.53941e+06	2.35	22.41
	[R].RPTPQDSPIFLPVDDTSFR.[W]		1	P49327 [1405-1423]		0	2188.1	1.255	111.3	88.7	6.58204e+06	5.24665e+06	4.67	88.49
	[K].LSPDAIPGK.[W]		3	P49327 [1583-1591]		0	897.504	1.183	108.4	91.6	4817230	4.07168e+06	2	34.14
	[R].LRGYDYGPHFQGILEASLEGDSGR.[L]		1	P49327 [996-1019]		1	2637.27	1.176	108.1	91.9	1.54999e+06	1.31795e+06	4.11	92.05
	[R].LNSVQSSERPLFLVHPIEGSTTVFHSLASR.[L]		2	P49327 [2234-2263]		0	3308.74	1.145	106.8	93.2	5822782	5.08541e+06	2.65	92.74
	[K].YSGTLNLDR.[V]		2	P49327 [1996-2004]		0	1038.52	1.135	106.3	93.7	3.43288e+06	3.02567e+06	2.08	41.64
	[R].TLLEGSGLESIISIIHSSLAEPR.[V]		6	P49327 [2483-2505]		0	2422.32	1.133	106.3	93.7	3.07655e+06	2.71453e+06	5.73	148.56
	[R].VTAIHIDPATHR.[Q]		1	P49327 [1052-1063]		0	1330.72	1.119	105.6	94.4	2.81806e+06	2.51796e+06	1.09	30.51
	[R].GYAVLGGER.[G]		5	P49327 [469-477]		0	921.479	1.107	105.1	94.9	6.12451e+06	5.53051e+06	2.34	38.87
	[R].GGPEVQQVPAGERPLWFICSGMGTQWR.[G]	1xCarbamidomethyl [C19]	3	P49327 [478-504]		0	3043.47	1.105	105	95	3.96806e+06	3.59165e+06	3.75	108.51
	[K].TGGAYGEDLGADYNLSQVCDGK.[V]	1xCarbamidomethyl [C19]	1	P49327 [2450-2471]		0	2289.99	1.099	104.7	95.3	1.27742e+06	1.16191e+06	5.83	75.96
	[R].VRPGETLLIHSGSGGVGQAAIAIALSLGCR.[V]	1xCarbamidomethyl [C29]	1	P49327 [1665-1694]		0	2960.61	1.098	104.7	95.3	847723	772292	2.22	116.41
	[K].AGLYGLPR.[R]		2	P49327 [42-49]		0	846.483	1.089	104.3	95.7	7160551	6.57665e+06	2.16	53.82
	[R].DLVEAVAHILGIR.[D]		7	P49327 [2126-2138]		0	1405.82	1.088	104.2	95.8	1.43521e+06	1.31856e+06	3.44	148.23
	[K].NVTFHGVLLDAFFNESSADWR.[E]		3	P49327 [1788-1808]		0	2425.16	1.084	104	96	796542	735032	3.25	122.66
	[R].DNLEFFLAGIGR.[L]		3	P49327 [791-802]		0	1351.7	1.052	102.5	97.5	3.20115e+06	3.04436e+06	3.36	114.7
	[R].LQLNGNLQLELAQVLAQERPK.[L]		1	P49327 [1188-1208]		0	2375.34	1.039	101.9	98.1	1346296	1.29575e+06	5.37	112.98
	[R].SDEAVKPFGLK.[V]		2	P49327 [523-533]		0	1190.64	1.035	101.7	98.3	1.57765e+06	1.52422e+06	3.01	43.89
	[R].SLYQSAGVAPESFEYIEAHGTGTK.[V]		2	P49327 [275-298]		0	2542.21	1.028	101.4	98.6	9905857	9.63693e+06	5.59	83.89
	[K].LPESENLQEFWDNLIGGVDMVTDDDRR.[W]		5	P49327 [13-39]		1	3163.46	1.021	101	99	1.75968e+06	1.72349e+06	6.88	153.78
	[K].GILADEDSSRPVWLK.[A]		2	P49327 [1430-1444]		0	1685.89	1.02	101	99	5.29951e+06	5.1977e+06	2.61	76.03
	[R].HSQDLAFLSMLNDIAAVPATAMPFR.[G]		4	P49327 [444-468]		0	2716.36	1.008	100.4	99.6	1.87867e+06	1.86388e+06	5.53	147.02
	[R].LFDHPESPTPNPTEPLFLAQAEVYK.[E]		3	P49327 [968-992]		0	2840.41	1.004	100.2	99.8	6526267	6.50271e+06	7	101.78
	[K].TGTVSLEVR.[L]		4	P49327 [928-936]		0	961.531	0.999	100	100	4354964	4.35912e+06	2.04	38.29
	[R].DGAWGAFR.[H]		3	P49327 [1508-1515]		0	879.411	0.999	100	100	4232572	4.23671e+06	1.54	59.03
	[R].DTSFEQHVLWHTGGK.[G]		2	P49327 [1725-1739]		0	1741.83	0.998	99.9	100.1	4200849	4.20744e+06	3.69	60.02
	[K].AINCATSGVVGLVNCLR.[R]	2xCarbamidomethyl [C4; C15]	6	P49327 [1445-1461]		0	1803.92	0.996	99.8	100.2	3.90786e+06	3.92481e+06	4	94.83
	[R].VLFPATGYLSIVWK.[T]		2	P49327 [884-897]		0	1593.9	0.981	99	101	541786	552288	3.09	126.61
	[R].AAPLDSIHSLAAYYIDCIR.[Q]	1xCarbamidomethyl [C17]	4	P49327 [2276-2294]		0	2149.07	0.979	98.9	101.1	934017	954509	4.04	125.39
	[R].WVESLK.[G]		1	P49327 [1424-1429]		0	761.419	0.978	98.9	101.1	4723206	4.82926e+06	1.48	39.33
	[R].DPSQQELPR.[L]		2	P49327 [1172-1180]		0	1069.53	0.978	98.9	101.1	1.71263e+06	1.75115e+06	1.36	27.24
	[K].AFDTAGNGYCR.[S]	1xCarbamidomethyl [C10]	2	P49327 [214-224]		0	1231.52	0.975	98.7	101.3	3.65631e+06	3.75078e+06	1.9	31.94
	[R].QVQPEGPYR.[V]		1	P49327 [2295-2303]		0	1073.54	0.97	98.5	101.5	3.83059e+06	3.94821e+06	1.66	24.7
	[K].VGDPQELNGITR.[A]		3	P49327 [299-310]		0	1298.67	0.966	98.3	101.7	4424524	4.57853e+06	2.96	46.82
	[R].GTPLISPLIK.[W]		5	P49327 [826-835]		0	1038.66	0.961	98	102	5.43493e+06	5.65708e+06	2.02	74.44
	[R].GTHTGVWVGVSGSETSEALSRDPETLVGYSMVGCQR.[A]	1xCarbamidomethyl [C34]	1	P49327 [102-137]		1	3809.79	0.959	97.9	102.1	1703692	1.77575e+06	4.65	94.14
	[K].LPESENLQEFWDNLIGGVDMVTDDDRR.[W]	1xOxidation [M20]	3	P49327 [13-39]		1	3179.46	0.957	97.8	102.2	203650	212750	3.47	148.92
	[R].ALGLGVEQLPVVFEDVVLHQATILPK.[T]		6	P49327 [902-927]		0	2785.59	0.955	97.7	102.3	4345995	4.55234e+06	4.66	152.31
	[R].AALQEELQLCK.[G]	1xCarbamidomethyl [C10]	5	P49327 [1132-1142]		0	1302.67	0.954	97.7	102.3	4340139	4.54899e+06	3.06	62.52
	[K].YHGNVMLLR.[A]		2	P49327 [2439-2447]		0	1102.58	0.953	97.6	102.4	3.18546e+06	3.34108e+06	2.5	44.32
	[K].CTVFHGAQVEDAFR.[Y]	1xCarbamidomethyl [C1]	1	P49327 [1828-1841]		0	1636.75	0.949	97.4	102.6	3.41652e+06	3.60194e+06	1.28	61.91
	[K].RGLKPSCTIIPLMK.[K]	1xCarbamidomethyl [C7]	5	P49327 [773-786]		1	1613.92	0.948	97.3	102.7	1.63785e+06	1.72714e+06	3.02	61.22
	[R].DGLLENQTPEFFQDVCKPK.[Y]	1xCarbamidomethyl [C16]	2	P49327 [1977-1995]		0	2265.09	0.946	97.2	102.8	3776613	3.99377e+06	3.69	89.36
	[K].LPEDPLLSGLLDSPALK.[A]		5	P49327 [1209-1225]		0	1777.99	0.938	96.8	103.2	2.40126e+06	2.55865e+06	5.09	121.6
	[K].LYTLQDK.[A]		2	P49327 [1066-1072]		0	880.477	0.935	96.7	103.3	4886218	5.22326e+06	1.66	33.78
	[K].GVDLVLNSLAEEK.[L]		2	P49327 [1740-1752]		0	1386.75	0.934	96.6	103.4	3.63697e+06	3.89316e+06	3.5	85.32
	[R].LQVVDQPLPVR.[G]		2	P49327 [374-384]		0	1263.74	0.931	96.5	103.5	6.3982e+06	6.86898e+06	2.18	64.3
	[R].VLEALLPLK.[G]		2	P49327 [2383-2391]		0	995.65	0.92	95.8	104.2	5017471	5.45345e+06	2.39	86.23
	[R].IPGLLSPHPLLQLSYTATDR.[H]		3	P49327 [1256-1275]		0	2192.21	0.916	95.6	104.4	2606935	2.8452e+06	6.63	99.55
	[K].VYQWDDPDPR.[L]		5	P49327 [958-967]		0	1290.57	0.91	95.3	104.7	4343127	4.77324e+06	2.49	54.14
	[R].FLEIGK.[FE]		6	P49327 [1766-1771]; Q9Y2X7 [615-620]		0	706.413	0.902	94.9	105.1	3.87066e+06	4.28956e+06	1.61	46.54
	[KR].LLEQGIR.[HV]		4	P49327 [437-443]; P28340 [226-232]		0	828.494	0.901	94.8	105.2	6959881	7.72225e+06	1.73	34.4
	[R].HFLLEEDKPEEPTAHAFVSTLTR.[G]		1	P49327 [1516-1538]		0	2667.34	0.897	94.6	105.4	5589330	6.23207e+06	3.07	80.49
	[K].AQVADVVVSR.[W]		2	P49327 [1073-1082]		0	1043.58	0.896	94.5	105.5	5771399	6.4395e+06	1.39	37.44
	[K].SFYGSTLFLCR.[R]	1xCarbamidomethyl [C10]	2	P49327 [1394-1404]		0	1350.65	0.893	94.3	105.7	3.041e+06	3.40547e+06	2.53	90.16
	[K].FCFTPHTEEGCLSER.[A]	2xCarbamidomethyl [C2; C11]	5	P49327 [1117-1131]		0	1869.79	0.885	93.9	106.1	5.31542e+06	6.00368e+06	3.59	59.57
	[-].MEEVVIAGMSGK.[L]	1xAcetyl [N-Term]	8	P49327 [1-12]	P49327 1xAcetyl [N-Term]	0	1292.62	0.877	93.4	106.6	2740071	3.12572e+06	3.96	106.17
	[K].EDGLAQQQTQLNLR.[S]		2	P49327 [2207-2220]		0	1613.82	0.875	93.3	106.7	2535116	2.89765e+06	3.6	54.57
	[R].WLSTSIPEAQWHSSLAR.[T]		3	P49327 [712-728]		0	1968.99	0.87	93.1	106.9	6.7993e+06	7.81173e+06	4.18	82
	[R].QELSFAAR.[S]		5	P49327 [2414-2421]		0	921.479	0.869	93	107	2.74522e+06	3.15758e+06	1.91	41
	[R].LHLSGIDANPNALFPPVEFPAPR.[G]		4	P49327 [803-825]		0	2472.3	0.868	92.9	107.1	6405118	7.37797e+06	4.72	108.34
	[R].VAAAVDLIIK.[S]		4	P49327 [2397-2406]		0	1012.64	0.849	91.9	108.1	1.43695e+06	1.69191e+06	2.08	74.11
	[R].LSIPTYGLQCTR.[A]	1xCarbamidomethyl [C10]	4	P49327 [2264-2275]		0	1408.73	0.844	91.5	108.5	2707611	3.20814e+06	3.06	75.16
	[R].FDASFFGVHPK.[Q]		2	P49327 [60-70]		0	1251.62	0.843	91.5	108.5	5.49105e+06	6.51202e+06	2.57	74.85
	[R].FPQLDSTSFANSR.[D]		2	P49327 [1712-1724]		0	1469.7	0.843	91.5	108.5	4.40667e+06	5.22874e+06	3.73	71.52
	[K].HGLYLPTR.[V]		3	P49327 [1044-1051]		0	956.531	0.839	91.3	108.7	3.37964e+06	4.02772e+06	2.09	37.13
	[R].EGGFLLLHTLLR.[G]		2	P49327 [1338-1349]		0	1368.8	0.832	90.8	109.2	3.37385e+06	4.05426e+06	3.06	103.22
	[R].RQQEQQVPILEK.[F]		2	P49327 [1105-1116]		1	1495.82	0.83	90.7	109.3	2148061	2.58857e+06	4.44	37.97
	[R].LSFFFDFR.[G]		2	P49327 [144-151]		0	1078.54	0.824	90.3	109.7	675040	819367	1.59	114.15
	[K].SNMGHPEPASGLAALAK.[V]		3	P49327 [327-343]		0	1650.83	0.824	90.3	109.7	3100741	3.76509e+06	3.37	55.53
	[K].GLVQALQTK.[V]		3	P49327 [1143-1151]		0	957.573	0.823	90.3	109.7	5.96663e+06	7.24793e+06	0.93	48.28
	[R].SEGVVAVLLTK.[K]		3	P49327 [225-235]		0	1115.67	0.821	90.1	109.9	5.28103e+06	6.43613e+06	3.32	81.27
	[K].VVVQVLAEEPEAVLK.[G]		3	P49327 [1852-1866]		0	1622.94	0.813	89.7	110.3	3.57761e+06	4.40266e+06	3.78	89.83
	[R].VFTTVGSAEK.[R]		3	P49327 [1695-1704]		0	1038.55	0.807	89.3	110.7	2.67158e+06	3.30854e+06	2.68	29.69
	[R].CVLLSNLSSTSHVPEVDPGSAELQK.[V]	1xCarbamidomethyl [C1]	2	P49327 [1471-1495]		0	2667.33	0.805	89.2	110.8	5.43884e+06	6.75403e+06	5.39	83.16
	[K].ADEASELACPTPK.[E]	1xCarbamidomethyl [C9]	4	P49327 [2194-2206]		0	1388.64	0.802	89	111	2.73232e+06	3.40578e+06	3.68	36.36
	[K].WTSQDSLLGMEFSGR.[D]		3	P49327 [1592-1606]		0	1713.79	0.778	87.5	112.5	1.54175e+06	1.98171e+06	4.68	93.12
	[R].GLKPSCTIIPLMK.[K]	1xCarbamidomethyl [C6]	2	P49327 [774-786]		0	1457.82	0.778	87.5	112.5	1.1343e+06	1.45806e+06	3.32	72.13
	[K].MVVPGLDGAQIPR.[D]		2	P49327 [1159-1171]		0	1352.74	0.765	86.7	113.3	2.11811e+06	2.76767e+06	2.5	80.56
	[R].LGMLSPEGTCK.[A]	1xCarbamidomethyl [C10]	3	P49327 [203-213]		0	1192.57	0.763	86.6	113.4	2.80717e+06	3.67922e+06	2.81	46.2
	[K].EQGVTFPSGDIQEQLIR.[S]		1	P49327 [258-274]		0	1916.97	0.762	86.5	113.5	1.01837e+06	1.33672e+06	2.32	87.88
	[R].DIMLATGK.[L]		4	P49327 [1575-1582]		0	848.455	0.75	85.7	114.3	1.84361e+06	2.45763e+06	1.25	39.71
	[R].RVYATILNAGTNTDGFK.[E]		2	P49327 [241-257]		1	1840.96	0.728	84.2	115.8	1.78422e+06	2.45184e+06	3.23	65.89
	[K].VVEVLAGHGHLYSR.[I]		2	P49327 [1242-1255]		0	1536.83	0.717	83.5	116.5	4.71559e+06	6.5766e+06	2.48	44
	[R].GNAGQSNYGFANSAMER.[I]		2	P49327 [2027-2043]		0	1773.76	0.708	82.9	117.1	1.12495e+06	1.58859e+06	4.09	51.69
	[K].ACLDTAVENMPSLK.[M]	1xCarbamidomethyl [C2]	3	P49327 [1226-1239]		0	1548.74	0.705	82.7	117.3	3.03826e+06	4.30899e+06	3.49	75.1
	[K].DNWVSFMDTMLQMSILGSAK.[H]		4	P49327 [1024-1043]		0	2274.06	0.697	82.1	117.9	1.04737e+06	1.5026e+06	5.11	160.11
	[R].GYDYGPHFQGILEASLEGDSGR.[L]		2	P49327 [998-1019]		0	2368.08	0.647	78.6	121.4	1.41119e+06	2.1816e+06	4.69	96.92
	[R].VMGLVPAK.[G]		2	P49327 [1613-1620]		0	814.486	0.637	77.9	122.1	1.53058e+06	2.40154e+06	2.22	40.63
	[R].TGGMAFHSYFMEAIAPPLLQELKK.[V]		4	P49327 [677-700]		1	2679.37	0.566	72.3	127.7	446623	788710	3.82	117.53
	[K].LTPGCEAEAETEAICFFVQQFTDMEHNR.[V]	2xCarbamidomethyl [C5; C15]	3	P49327 [2355-2382]		0	3330.45	0.503	66.9	133.1	509245	1.01245e+06	6.23	152.81
	[R].MASCLEVLDLFLNQPHMVLSSFVLAEK.[A]	1xCarbamidomethyl [C4]; 1xOxidation [M17]	2	P49327 [2088-2114]		0	3107.56	0.461	63.1	136.9	236342	512904	3.94	158.29
	[R].AFEVSENGNLVVSGK.[V]		1	P49327 [943-957]		0	1549.79						2.6
	[R].QGVQVQVSTSNISSLEGAR.[G]		1	P49327 [1935-1953]		0	1960.01						4.04
	[R].EACPELDYFVVFSSVSCGR.[G]	2xCarbamidomethyl [C3; C17]	3	P49327 [2008-2026]		0	2221.99						3.86
	[K].DTVTISGPQAPVFEFVEQLR.[K]		2	P49327 [647-666]		0	2233.15						1.41
Q92499	ATP-dependent RNA helicase DDX1 OS=Homo sapiens OX=9606 GN=DDX1 PE=1 SV=2	70	46	284	740	82.4	7.23	844.92	DDX1	1.023	100.7	99.3	6.67116e+08	6.54878e+08	6.67116e+08	6.5807e+08
	Annotated Sequence	Modifications	# PSMs	Positions in Master Proteins	Modifications in Master Proteins	# Missed Cleavages	Theo. MH+ [Da]	Abundance Ratio: (ask) / (minus)	Abundances (Scaled): F4: Sample, ask	Abundances (Scaled): F3: Sample, minus	Abundances (Normalized): F4: Sample, ask	Abundances (Normalized): F3: Sample, minus	XCorr (by Search Engine): Sequest HT	Top Apex RT [min]
	[K].DNTRPGANSPEMWSEAIK.[I]	1xOxidation [M12]	4	Q92499 [473-490]		0	2018.92	27.266	192.9	7.1	3.14589e+06	115379	5.06	58.73
	[K].KGHQFSCVCLHGDR.[K]	2xCarbamidomethyl [C7; C9]	5	Q92499 [536-549]		1	1700.77	1.714	126.3	73.7	13640906	7.96022e+06	4.8	23.14
	[R].DQLSVLENGVDIVVGTPGRLDDLVSTGK.[L]		9	Q92499 [331-358]		1	2896.53	1.637	124.2	75.8	7.2723e+06	4.44216e+06	7.23	138.11
	[K].TGAFSIPVIQIVYETLKDQQEGK.[K]		11	Q92499 [53-75]		1	2564.36	1.522	120.7	79.3	3328629	2.18742e+06	5.15	147
	[K].RLQVIVCSATLHSFDVK.[K]	1xCarbamidomethyl [C7]	3	Q92499 [400-416]		1	1973.06	1.349	114.9	85.1	2.58752e+06	1.91803e+06	5.94	75.59
	[R].MHNQIPQVTSDGK.[R]		11	Q92499 [387-399]		0	1454.71	1.32	113.8	86.2	1.34584e+07	1.01947e+07	3.54	30.19
	[K].ALIVEPSRELAEQTLNNIK.[Q]		6	Q92499 [289-307]		1	2138.18	1.237	110.6	89.4	13612929	1.10036e+07	3.76	89
	[R].FLVLDEADGLLSQGYSDFINR.[M]		7	Q92499 [366-386]		0	2372.18	1.179	108.2	91.8	20272483	1.71891e+07	5.53	142.69
	[K].VWYHVCSSR.[G]	1xCarbamidomethyl [C6]	9	Q92499 [626-634]		0	1193.55	1.153	107.1	92.9	3.4466e+07	2.98973e+07	2.28	36.02
	[K].IDCDNLEQYFIQQGGGPDKK.[G]	1xCarbamidomethyl [C3]	2	Q92499 [517-536]		1	2325.08	1.131	106.2	93.8	3.58087e+06	3.16524e+06	4.27	84.14
	[K].DLGLAFEIPPHMK.[N]		4	Q92499 [211-223]		0	1467.77	1.097	104.6	95.4	1.89179e+06	1.72474e+06	2.66	90.92
	[K].WQMNPYDR.[GE]		4	Q92499 [91-98]		0	1109.48	1.092	104.4	95.6	18064840	1.65451e+07	2.59	53.38
	[R].ELAEQTLNNIK.[Q]		4	Q92499 [297-307]		0	1272.68	1.07	103.4	96.6	26537574	2.48069e+07	3.08	53.75
	[K].GHQFSCVCLHGDR.[K]	2xCarbamidomethyl [C6; C8]	7	Q92499 [537-549]		0	1572.68	1.067	103.3	96.7	15837572	1.48371e+07	3.82	30.07
	[K].APDGYIVK.[S]		4	Q92499 [261-268]		0	862.467	1.056	102.7	97.3	24056616	2.2773e+07	1.08	31.52
	[K].DGFVALSK.[A]		5	Q92499 [253-260]		0	836.451	1.049	102.4	97.6	22746732	2.1691e+07	1.93	47.01
	[K].IDCDNLEQYFIQQGGGPDK.[K]	1xCarbamidomethyl [C3]	9	Q92499 [517-535]		0	2196.99	1.046	102.3	97.7	17958772	1.71618e+07	4.38	92.26
	[R].GSAFAIGSDGLCCQSR.[E]	2xCarbamidomethyl [C12; C13]	4	Q92499 [99-114]		0	1685.74	1.046	102.3	97.7	15884575	1.51814e+07	3.55	64.36
	[R].VGWSTMQASLDLGTDK.[F]		3	Q92499 [147-162]		0	1708.82	1.041	102	98	12928133	1.24245e+07	3.8	88.88
	[K].LNLSQVR.[F]		3	Q92499 [359-365]		0	829.489	1.039	101.9	98.1	30568940	2.94336e+07	1.64	38.96
	[R].FLICTDVAAR.[G]	1xCarbamidomethyl [C4]	4	Q92499 [568-577]		0	1165.6	1.035	101.7	98.3	25798920	2.49288e+07	2.09	67.44
	[R].DQLSVLENGVDIVVGTPGR.[L]		8	Q92499 [331-349]		0	1968.04	1.031	101.5	98.5	6.73365e+06	6.53348e+06	4.59	113.12
	[K].GHVDILAPTVQELAALEK.[E]		3	Q92499 [703-720]		0	1904.05	1.023	101.2	98.8	34064268	3.32856e+07	4.32	100.48
	[R].GIDIHGVPYVINVTLPDEK.[Q]		8	Q92499 [578-596]		0	2079.11	1.02	101	99	2.71524e+07	2.66293e+07	5.07	99.43
	[K].DNTRPGANSPEMWSEAIK.[I]		7	Q92499 [473-490]		0	2002.93	1.016	100.8	99.2	14853851	1.46258e+07	4.52	66.87
	[K].EAQTSFLHLGYLPNQLFR.[T]		6	Q92499 [721-738]		0	2134.11	1.005	100.2	99.8	3.27056e+07	3.25573e+07	4.03	109.23
	[K].FGFGFGGTGK.[K]		6	Q92499 [163-172]		0	974.473	0.991	99.5	100.5	32580348	3.28836e+07	2.73	70.43
	[K].QFDNYGEEFTMHDTIGCYLDIDKGHVK.[F]	1xCarbamidomethyl [C17]	2	Q92499 [178-204]		1	3232.44	0.975	98.7	101.3	4351444	4.4645e+06	6.38	93.37
	[R].LDDLVSTGK.[L]		3	Q92499 [350-358]		0	947.504	0.971	98.5	101.5	11510861	1.18498e+07	2.61	34.29
	[K].LRELLIIGGVAAR.[D]		2	Q92499 [318-330]		1	1380.87	0.947	97.3	102.7	1.8339e+06	1.93604e+06	3.24	77.06
	[K].HYYEVSCHDQGLCR.[V]	2xCarbamidomethyl [C7; C13]	8	Q92499 [133-146]		0	1823.76	0.925	96.1	103.9	3.82045e+07	4.13153e+07	4.2	32.55
	[K].ALIVEPSR.[E]		6	Q92499 [289-296]		0	884.52	0.921	95.9	104.1	20875674	2.26578e+07	2.14	37.91
	[R].ELLIIGGVAAR.[D]		5	Q92499 [320-330]		0	1111.68	0.912	95.4	104.6	17124668	1.87732e+07	2.75	78.64
	[K].FLPNAPK.[A]		2	Q92499 [282-288]		0	786.451	0.875	93.3	106.7	26055320	2.97751e+07	1.49	32.3
	[K].NQALFPACVLK.[N]	1xCarbamidomethyl [C8]	8	Q92499 [224-234]		0	1260.68	0.854	92.1	107.9	10603983	1.24138e+07	2.98	79.75
	[K].IMHFPTWVDLK.[G]		7	Q92499 [422-432]		0	1386.72	0.812	89.6	110.4	3112065	3.83483e+06	3.92	93
	[K].MDQAIIFCR.[T]	1xCarbamidomethyl [C8]	8	Q92499 [506-514]		0	1153.55	0.811	89.6	110.4	17992622	2.21918e+07	2.73	65.75
	[K].GEDSVPDTVHHVVVPVNPK.[T]		10	Q92499 [433-451]		0	2025.04	0.811	89.5	110.5	7.96852e+06	9.82912e+06	4.92	52.96
	[R].MGLAISLVATEKEK.[V]		1	Q92499 [612-625]		1	1489.83	0.807	89.3	110.7	2.74008e+06	3.39392e+06	2.87	71.51
	[K].FNFGEEEFKFPPK.[D]		27	Q92499 [240-252]		1	1615.78	0.806	89.3	110.7	6.48443e+06	8.04152e+06	2.2	91.52
	[K].VPVDEFDGK.[V]		3	Q92499 [679-687]		0	1005.49	0.8	88.9	111.1	3906882	4.8806e+06	2	39.09
	[K].TGAFSIPVIQIVYETLK.[D]		23	Q92499 [53-69]		0	1879.06	0.785	88	112	4.63684e+06	5.90704e+06	3.35	155.19
	[R].LQVIVCSATLHSFDVK.[K]	1xCarbamidomethyl [C6]	2	Q92499 [401-416]		0	1816.96	0.704	82.7	117.3	9827831	1.39508e+07	3.02	82.87
	[R].MGLAISLVATEK.[E]		2	Q92499 [612-623]		0	1232.69	0.633	77.6	122.4	4.04486e+06	6.38603e+06	3.35	83.13
	[K].GHQFSCVCLHGDRKPHER.[K]	2xCarbamidomethyl [C6; C8]	1	Q92499 [537-554]		1	2220.03	0.298	45.9	154.1	110921	372334	1.55	18.6
	[K].MDQAIIFCR.[T]	1xCarbamidomethyl [C8]; 1xOxidation [M1]	3	Q92499 [506-514]		0	1169.54						1.74
	[K].IMHFPTWVDLKGEDSVPDTVHHVVVPVNPK.[T]		4	Q92499 [422-451]		1	3392.75						3.99
	[K].EDGGCTIWYNEMQLLSEIEEHLNCTISQVEPDIKVPVDEFDGK.[V]	2xCarbamidomethyl [C5; C24]	1	Q92499 [645-687]		1	5037.31						6.15
Q15427	Splicing factor 3B subunit 4 OS=Homo sapiens OX=9606 GN=SF3B4 PE=1 SV=1	38	11	275	424	44.4	8.56	1028.93	SF3B4	1.038	99.7	100.3	6.70088e+08	6.7172e+08	6.70088e+08	6.74493e+08	Met-loss+Acetyl [N-Term]
	Annotated Sequence	Modifications	# PSMs	Positions in Master Proteins	Modifications in Master Proteins	# Missed Cleavages	Theo. MH+ [Da]	Abundance Ratio: (ask) / (minus)	Abundances (Scaled): F4: Sample, ask	Abundances (Scaled): F3: Sample, minus	Abundances (Normalized): F4: Sample, ask	Abundances (Normalized): F3: Sample, minus	XCorr (by Search Engine): Sequest HT	Top Apex RT [min]
	[K].GYAFINFASFDASDAAIEAMNGQYLCNRPITVSYAFKK.[D]	1xCarbamidomethyl [C26]	1	Q15427 [143-180]		1	4251.03	3.672	157.2	42.8	2.39822e+06	653172	6.15	128.64
	[K].LYGKPIR.[V]		5	Q15427 [79-85]		0	846.52	1.2	109.1	90.9	37887800	3.15742e+07	1.74	17.43
	[K].VSEPLLWELFLQAGPVVNTHMPK.[D]		21	Q15427 [24-46]		0	2605.38	1.169	107.8	92.2	7.56505e+07	6.46894e+07	6.35	141.3
	[K].DRVTGQHQGYGFVEFLSEEDADYAIK.[I]		11	Q15427 [47-72]		1	2974.39	1.153	107.1	92.9	1.97736e+07	1.7144e+07	7.95	101.13
	[-].MAAGPISER.[N]	1xMet-loss+Acetyl [N-Term]	10	Q15427 [1-9]	Q15427 1xMet-loss+Acetyl [N-Term]	0	842.437	1.117	105.5	94.5	74122440	6.63502e+07	1.75	32.92
	[K].GYAFINFASFDASDAAIEAMNGQYLCNRPITVSYAFK.[K]	1xCarbamidomethyl [C26]	10	Q15427 [143-179]		0	4122.94	1.062	103	97	1.39096e+07	1.30997e+07	5.57	137.81
	[R].NQDATVYVGGLDEK.[V]		10	Q15427 [10-23]		0	1508.72	1.016	100.8	99.2	1.49134e+08	1.46844e+08	3.76	53.88
	[K].LLYDTFSAFGVILQTPK.[I]		31	Q15427 [115-131]		0	1913.04	0.994	99.7	100.3	4.98263e+07	5.01309e+07	4.39	129.71
	[R].VTGQHQGYGFVEFLSEEDADYAIK.[I]		110	Q15427 [49-72]		0	2703.26	0.956	97.8	102.2	9.70052e+07	1.01466e+08	6.41	104.35
	[K].NLDVGANIFIGNLDPEIDEK.[L]		12	Q15427 [95-114]		0	2186.1	0.944	97.1	102.9	3.08723e+07	3.2705e+07	5.63	112.41
	[K].VSEPLLWELFLQAGPVVNTHMPK.[D]	1xOxidation [M21]	52	Q15427 [24-46]		0	2621.38	0.879	93.5	106.5	2.28992e+07	2.60619e+07	5.99	135.07
	[K].IMNMIK.[L]		2	Q15427 [73-78]		0	749.405	0.781	87.7	112.3	96608104	1.23776e+08	1.44	38.74
O43707	Alpha-actinin-4 OS=Homo sapiens OX=9606 GN=ACTN4 PE=1 SV=2	75	61	274	911	104.8	5.44	863.23	ACTN4	1.002	99	101	8.88918e+08	9.0382e+08	8.89228e+08	9.07551e+08
	Annotated Sequence	Modifications	# PSMs	Positions in Master Proteins	Modifications in Master Proteins	# Missed Cleavages	Theo. MH+ [Da]	Abundance Ratio: (ask) / (minus)	Abundances (Scaled): F4: Sample, ask	Abundances (Scaled): F3: Sample, minus	Abundances (Normalized): F4: Sample, ask	Abundances (Normalized): F3: Sample, minus	XCorr (by Search Engine): Sequest HT	Top Apex RT [min]
	[R].KDDPVTNLNNAFEVAEK.[Y]		2	O43707 [217-233]		1	1903.94	2.609	144.6	55.4	1.96227e+06	752170	2.79	76.05
	[K].LMLLLEVISGERLPKPER.[G]		1	O43707 [84-101]		1	2093.22	2.25	138.5	61.5	670035	297810	2.89	110.8
	[K].LASDLLEWIRR.[T]		2	P12814 [282-292]; O43707 [301-311]		1	1371.77	1.976	132.8	67.2	1.70178e+06	861063	3.04	96.34
	[K].NFITAEELRR.[E]		3	O43707 [860-869]		1	1248.67	1.935	131.9	68.1	11586385	5.98679e+06	2.23	53.3
	[R].ASFNHFDKDHGGALGPEEFK.[A]		4	O43707 [772-791]		1	2203.02	1.764	127.6	72.4	10946497	6.20639e+06	5.35	53.63
	[R].HRPELIEYDKLR.[K]		1	O43707 [205-216]		1	1568.85	1.526	120.8	79.2	3.82048e+06	2.50354e+06	2.42	42.95
	[K].AIMTYVSSFYHAFSGAQK.[A]		6	P12814 [237-254]; O43707 [256-273]		0	2007.96	1.452	118.4	81.6	1.89198e+07	1.30274e+07	5.16	110.77
	[R].ASFNHFDK.[D]		1	O43707 [772-779]		0	965.448	1.319	113.8	86.2	3812909	2.89071e+06	1.96	22.9
	[K].STLPDADRER.[E]		4	O43707 [575-584]		1	1159.57	1.318	113.7	86.3	3.9601e+06	3.00529e+06	1.85	17.91
	[K].HTNYTMEHIR.[V]	1xOxidation [M6]	3	P12814 [705-714]; O43707 [724-733]		0	1317.6	1.245	110.9	89.1	2.20288e+06	1.76986e+06	2.84	14.66
	[R].IMSLVDPNHSGLVTFQAFIDFMSR.[E]		6	O43707 [814-837]		0	2725.35	1.227	110.2	89.8	1.75826e+06	1.43246e+06	5.78	152.91
	[R].TIPWLEDRVPQK.[T]		3	O43707 [312-323]		1	1481.81	1.226	110.2	89.8	1.06754e+07	8.70432e+06	2.6	72
	[K].GYEEWLLNEIRR.[L]		3	P12814 [377-388]; O43707 [396-407]		1	1577.81	1.22	109.9	90.1	4.2491e+06	3.48247e+06	2.33	97.12
	[R].HRPELIEYDK.[L]		5	O43707 [205-214]		0	1299.67	1.216	109.7	90.3	2.94934e+07	2.42616e+07	3.02	29.14
	[RK].KHEAFESDLAAHQDR.[V]		1	P12814 [436-450]; O43707 [455-469]		1	1753.83	1.177	108.1	91.9	1.48487e+06	1.26169e+06	2.01	24.77
	[K].MVSDINNGWQHLEQAEK.[G]	1xOxidation [M1]	1	O43707 [379-395]		0	2014.93	1.16	107.4	92.6	670705	578074	2.84	64.85
	[K].ACLISLGYDVENDRQGEAEFNR.[I]	1xCarbamidomethyl [C2]	3	O43707 [792-813]		1	2556.18	1.146	106.8	93.2	10443322	9.10974e+06	4.36	83.97
	[K].HEAFESDLAAHQDRVEQIAAIAQELNELDYYDSHNVNTR.[C]		2	O43707 [456-494]		1	4512.11	1.131	106.2	93.8	1.85103e+06	1.63607e+06	9.32	109.18
	[R].SIVDYKPNLDLLEQQHQLIQEALIFDNK.[H]		5	O43707 [696-723]		0	3324.75	1.116	105.5	94.5	2.45263e+07	2.19729e+07	6.26	121.58
	[K].DDPVTNLNNAFEVAEK.[Y]		1	O43707 [218-233]		0	1775.84	1.107	105.1	94.9	10129159	9.14681e+06	2.57	88.65
	[R].ELPPDQAEYCIAR.[M]	1xCarbamidomethyl [C10]	21	P12814 [851-863]; O43707 [870-882]		0	1561.73	1.085	104.1	95.9	9.53914e+06	8.78996e+06	2.6	56.96
	[K].HTNYTMEHIR.[V]		5	P12814 [705-714]; O43707 [724-733]		0	1301.61	1.056	102.7	97.3	3.56307e+07	3.37321e+07	2.82	21.98
	[R].VGWEQLLTTIAR.[T]		9	P12814 [715-726]; O43707 [734-745]		0	1386.77	1.051	102.5	97.5	3.3208e+07	3.15941e+07	3.4	119.51
	[R].IMSLVDPNHSGLVTFQAFIDFMSR.[E]	1xOxidation [M2]	9	O43707 [814-837]		0	2741.34	1.046	102.2	97.8	440716	421455	3.47	147.52
	[K].RDHALLEEQSK.[Q]		5	O43707 [633-643]		1	1325.68	1.044	102.2	97.8	1.94026e+07	1.85808e+07	2.87	15.43
	[K].LVSIGAEEIVDGNAK.[M]		6	O43707 [126-140]		0	1514.81	1.044	102.1	97.9	5947325	5.69848e+06	4.21	70.96
	[K].ALDFIASK.[G]		4	P12814 [96-103]; O43707 [115-122]		0	864.483	1.043	102.1	97.9	28505078	2.73294e+07	2.37	54.77
	[K].LMLLLEVISGER.[L]		5	P12814 [65-76]; O43707 [84-95]		0	1372.79	1.029	101.4	98.6	5.43031e+06	5.27573e+06	3.44	128.15
	[K].NFITAEELR.[R]		4	O43707 [860-868]		0	1092.57	1.009	100.5	99.5	15088648	1.49476e+07	2.31	64.47
	[R].MAPYQGPDAVPGALDYK.[S]	1xOxidation [M1]	2	O43707 [883-899]		0	1808.85	1.009	100.5	99.5	2090114	2.0707e+06	3.72	68.76
	[R].ISIEMNGTLEDQLSHLK.[Q]		5	O43707 [675-691]		0	1927.98	1.007	100.4	99.6	10358340	1.02826e+07	4.69	93.13
	[K].GYEEWLLNEIR.[R]		7	P12814 [377-387]; O43707 [396-406]		0	1421.71	1.002	100.1	99.9	21945354	2.18991e+07	3.37	106.01
	[K].GISQEQMQEFR.[A]		5	O43707 [761-771]		0	1352.63	1.001	100.1	99.9	12540108	1.25243e+07	3.19	50.81
	[R].EAILAIHK.[E]		2	O43707 [585-592]		0	894.541	0.997	99.8	100.2	17608974	1.76647e+07	1.97	33.76
	[R].MAPYQGPDAVPGALDYK.[S]		5	O43707 [883-899]		0	1792.86	0.979	98.9	101.1	9854618	1.00704e+07	3.76	74.29
	[K].LASDLLEWIR.[R]		6	P12814 [282-291]; O43707 [301-310]		0	1215.67	0.978	98.9	101.1	32878864	3.36067e+07	3.38	108.73
	[K].MVSDINNGWQHLEQAEK.[G]		4	O43707 [379-395]		0	1998.93	0.974	98.7	101.3	10303708	1.05797e+07	4.6	69.71
	[K].ASIHEAWTDGK.[E]		7	P12814 [403-413]; O43707 [422-432]		0	1214.58	0.974	98.7	101.3	36328615	3.73034e+07	3.4	32.11
	[K].LSGSNPYTTVTPQIINSK.[W]		5	O43707 [605-622]		0	1920.01	0.972	98.6	101.4	10346971	1.06475e+07	5.2	71.32
	[R].QFASQANVVGPWIQTK.[M]		3	O43707 [653-668]		0	1773.93	0.971	98.6	101.4	8995336	9.25992e+06	5.6	82.41
	[R].DHALLEEQSK.[Q]		1	O43707 [634-643]		0	1169.58	0.967	98.3	101.7	503139	520172	1.57	21.67
	[K].ICDQWDALGSLTHSR.[R]	1xCarbamidomethyl [C2]	7	O43707 [498-512]		0	1758.82	0.961	98	102	23592267	2.45476e+07	5.04	80.13
	[K].HRDYETATLSDIK.[A]		6	O43707 [438-450]		1	1548.77	0.949	97.4	102.6	3.36898e+07	3.54943e+07	4.61	39.21
	[K].EGLLLWCQR.[K]	1xCarbamidomethyl [C7]	4	P12814 [148-156]; O43707 [167-175]		0	1174.6	0.943	97.1	102.9	27638130	2.93101e+07	2.68	84.75
	[K].NVNVQNFHISWK.[D]		4	O43707 [182-193]		0	1485.76	0.941	96.9	103.1	3.55188e+07	3.77612e+07	2.89	76.99
	[K].DHGGALGPEEFK.[A]		6	O43707 [780-791]		0	1256.59	0.936	96.7	103.3	8.63491e+06	9.22964e+06	4.27	40.26
	[K].MLDAEDIVNTARPDEK.[A]		6	O43707 [240-255]		0	1816.87	0.927	96.2	103.8	1.57617e+07	1.6995e+07	4.41	72.25
	[R].TINEVENQILTR.[D]		3	P12814 [727-738]; O43707 [746-757]		0	1429.76	0.927	96.2	103.8	34548436	3.72645e+07	3.5	69.1
	[K].CQLEINFNTLQTK.[L]	1xCarbamidomethyl [C1]	3	P12814 [332-344]; O43707 [351-363]		0	1608.81	0.909	95.2	104.8	15877968	1.74691e+07	3.59	82.3
	[R].DYETATLSDIK.[A]		3	O43707 [440-450]		0	1255.61	0.906	95.1	104.9	5.18503e+06	5.72378e+06	2.62	62.37
	[K].VQQLVPK.[R]		3	O43707 [626-632]		0	811.504	0.904	95	105	12789751	1.41434e+07	1.84	24.87
	[K].TFTAWCNSHLR.[K]	1xCarbamidomethyl [C6]	1	P12814 [36-46]; O43707 [55-65]		0	1392.65	0.903	94.9	105.1	4.61219e+06	5.10586e+06	2.08	53.03
	[K].YLDIPK.[M]		4	P12814 [215-220]; O43707 [234-239]		0	748.424	0.9	94.8	105.2	29961096	3.32797e+07	1.83	46.22
	[RK].DGLAFNALIHR.[H]		6	O43707 [194-204]		0	1226.66	0.883	93.8	106.2	2.65221e+07	3.00218e+07	2.98	78.11
	[R].FAIQDISVEETSAK.[E]		4	P12814 [134-147]; O43707 [153-166]		0	1537.77	0.878	93.5	106.5	18339024	2.08943e+07	3.46	75.24
	[K].AGTQIENIDEDFRDGLK.[L]		4	O43707 [67-83]		1	1920.93	0.874	93.3	106.7	2.09368e+07	2.39675e+07	5.03	78.38
	[R].ETTDTDTADQVIASFK.[V]		6	O43707 [838-853]		0	1741.81	0.856	92.3	107.7	14702405	1.71686e+07	4.31	83.33
	[K].QLEAIDQLHLEYAK.[R]		5	O43707 [522-535]		0	1670.87	0.852	92	108	17917258	2.10241e+07	3.4	77.6
	[R].VEQIAAIAQELNELDYYDSHNVNTR.[C]		4	O43707 [470-494]		0	2905.4	0.846	91.6	108.4	8.16757e+06	9.65907e+06	7.85	111.97
	[KR].HEAFESDLAAHQDR.[V]		3	P12814 [437-450]; O43707 [456-469]		0	1625.73	0.798	88.8	111.2	16362471	2.0496e+07	4.75	31.79
	[K].MTLGMIWTIILR.[F]		1	P12814 [122-133]; O43707 [141-152]		0	1447.82	0.711	83.1	116.9	88709.3	124835	1.81	151.19
	[R].ISNRPAFMPSEGK.[M]		10	O43707 [366-378]		0	1433.72	0.709	83	117	15824500	2.23216e+07	3.79	41.19
	[K].VLAVNQENEHLMEDYEK.[L]		5	O43707 [284-300]		0	2060.96	0.694	82	118	2.0436e+07	2.94332e+07	4.78	63.28
	[K].SFSTALYGESDL.[-]		2	O43707 [900-911]		0	1289.59	0.07	13.1	186.9	309859	4.43024e+06	2.12	89.17
	[K].TFTAWCNSHLRK.[A]	1xCarbamidomethyl [C6]	1	P12814 [36-47]; O43707 [55-66]		1	1520.74						2.42
	[K].VLAVNQENEHLMEDYEK.[L]	1xOxidation [M12]	1	O43707 [284-300]		0	2076.95						2.17
Q14166	Tubulin--tyrosine ligase-like protein 12 OS=Homo sapiens OX=9606 GN=TTLL12 PE=1 SV=2	87	41	273	644	74.4	5.53	898.7	TTLL12	0.993	99.5	100.5	9.50115e+08	9.56195e+08	9.50115e+08	9.60142e+08	Acetyl [N-Term]
	Annotated Sequence	Modifications	# PSMs	Positions in Master Proteins	Modifications in Master Proteins	# Missed Cleavages	Theo. MH+ [Da]	Abundance Ratio: (ask) / (minus)	Abundances (Scaled): F4: Sample, ask	Abundances (Scaled): F3: Sample, minus	Abundances (Normalized): F4: Sample, ask	Abundances (Normalized): F3: Sample, minus	XCorr (by Search Engine): Sequest HT	Top Apex RT [min]
	[R].IQHADVPSFATAPFFYMPQQVAYTLLWPLR.[D]		1	Q14166 [201-230]		0	3507.79	3.854	158.8	41.2	1.59397e+06	413640	5.04	159.77
	[R].RAGGPEGPPWLPR.[T]		14	Q14166 [377-389]		1	1389.74	1.931	131.8	68.2	1.20825e+07	6.25796e+06	4.79	60.5
	[K].LEHEVFDAGEVFGIMQVEEVEEEEDEAAREVR.[K]		1	Q14166 [56-87]		1	3719.7	1.686	125.6	74.4	2.50208e+06	1.48364e+06	6.56	120.93
	[R].DLDTGEEVTRDFAYGETDPLIR.[K]		2	Q14166 [231-252]		1	2512.18	1.527	120.8	79.2	2.30103e+06	1.50711e+06	4.48	95.8
	[R].AGGPEGPPWLPR.[T]		10	Q14166 [378-389]		0	1233.64	1.309	113.4	86.6	1.09746e+07	8.38701e+06	2.64	74.14
	[R].KQQPNPGNELCYK.[V]	1xCarbamidomethyl [C11]	3	Q14166 [88-100]		1	1575.76	1.303	113.2	86.8	4566868	3.50493e+06	2.94	29.82
	[K].MPVWYIMDEFGSR.[I]	1xOxidation [M1]	2	Q14166 [188-200]		0	1646.73	1.239	110.7	89.3	1.12553e+06	908574	2.56	109.26
	[K].MPVWYIMDEFGSR.[I]		10	Q14166 [188-200]		0	1630.74	1.204	109.3	90.7	1.72413e+07	1.43179e+07	3.81	117.42
	[R].AFTELFQVACAKPPPLGLCDYPSSR.[A]	2xCarbamidomethyl [C10; C19]	8	Q14166 [554-578]		0	2824.38	1.179	108.2	91.8	3.27961e+07	2.78253e+07	7.29	106.6
	[K].DCLASIAR.[R]	1xCarbamidomethyl [C2]	2	Q14166 [369-376]		0	905.451	1.137	106.4	93.6	54720320	4.81343e+07	1.83	40.09
	[R].YHPTFFNDVFSTLFLDQPGGCHVTCLV.[-]	2xCarbamidomethyl [C21; C25]	8	Q14166 [618-644]		0	3171.47	1.114	105.4	94.6	1.45381e+07	1.30555e+07	6.71	145.02
	[R].DFAYGETDPLIRK.[C]		6	Q14166 [241-253]		1	1524.77	1.097	104.6	95.4	22809611	2.07841e+07	3.21	66.05
	[K].QVHCEEFIPEFEK.[Q]	1xCarbamidomethyl [C4]	9	Q14166 [525-537]		0	1691.77	1.076	103.6	96.4	3.97163e+07	3.69224e+07	4.31	68.93
	[R].FTLTQSEADADILFNFSHFK.[D]		12	Q14166 [323-342]		0	2331.13	1.07	103.4	96.6	33314439	3.11473e+07	5.03	119.85
	[K].LSQERPGVLLNQFPCENLLTVK.[D]	1xCarbamidomethyl [C15]	4	Q14166 [347-368]		0	2555.37	1.054	102.6	97.4	6.21093e+07	5.89513e+07	6.25	97.67
	[R].ESGLQAAHPNSIFLIDHAWTCR.[V]	1xCarbamidomethyl [C21]	8	Q14166 [106-127]		0	2523.22	1.047	102.3	97.7	70246682	6.70955e+07	8.22	87.81
	[R].DLDTGEEVTR.[D]		6	Q14166 [231-240]		0	1134.53	1.045	102.2	97.8	16473293	1.57568e+07	2.87	30.48
	[R].LFVYDVFWLR.[F]		4	Q14166 [485-494]		0	1357.73	1.036	101.8	98.2	6.53138e+06	6.30353e+06	2.88	128.42
	[K].CMLLPWAPTDMLDLSSCTPEPPAEHYQAILEENKEK.[L]	2xCarbamidomethyl [C1; C17]	4	Q14166 [254-289]		1	4213.96	1.029	101.4	98.6	9249061	8.98606e+06	5.23	121.79
	[K].YIESPVLFLR.[E]		7	Q14166 [452-461]		0	1236.7	1.021	101	99	35051488	3.43376e+07	1.99	95.88
	[K].LEHEVFDAGEVFGIMQVEEVEEEEDEAAR.[E]		6	Q14166 [56-84]		0	3335.49	1.02	101	99	9.92119e+06	9.72452e+06	7.26	121.62
	[K].QQPNPGNELCYK.[V]	1xCarbamidomethyl [C10]	6	Q14166 [89-100]		0	1447.66	0.994	99.7	100.3	21975148	2.21098e+07	2.22	39.91
	[R].AMYAVDLMLK.[W]		3	Q14166 [579-588]		0	1154.59	0.993	99.7	100.3	10495087	1.05657e+07	2.85	88.44
	[R].VMQPQILEVNFNPDCER.[A]	1xCarbamidomethyl [C15]	8	Q14166 [598-614]		0	2088.98	0.991	99.6	100.4	14184741	1.43103e+07	4.69	90.6
	[R].SSPGQTPEEGAQALAEFAALHGPALR.[A]		6	Q14166 [15-40]		0	2605.3	0.988	99.4	100.6	32552486	3.29404e+07	5.69	104.34
	[K].SLHSIIR.[H]		4	Q14166 [434-440]		0	825.494	0.983	99.1	100.9	10982632	1.11737e+07	1.81	25.24
	[K].HFTVMNYDPDVVLK.[Q]	1xOxidation [M5]	4	Q14166 [511-524]		0	1693.83	0.981	99	101	2.08386e+06	2.12401e+06	3.46	72.35
	[K].HFTVMNYDPDVVLK.[Q]		8	Q14166 [511-524]		0	1677.83	0.974	98.7	101.3	33496957	3.43983e+07	4.58	82.09
	[K].WDNGPDGR.[R]		1	Q14166 [589-596]		0	916.391	0.964	98.2	101.8	1.82214e+06	1.89024e+06	1.94	17.69
	[R].QQLQQVPGLLHR.[M]		13	Q14166 [133-144]		0	1416.81	0.941	97	103	4.29669e+07	4.5649e+07	3.6	54.96
	[R].TELPQFVSYFQQR.[E]		6	Q14166 [395-407]		0	1642.82	0.94	96.9	103.1	3.46726e+07	3.68887e+07	2.81	100.26
	[K].QYPEFPWTDVQAEIFR.[A]		26	Q14166 [538-553]		0	2025.97	0.935	96.6	103.4	8.03271e+06	8.59099e+06	3.56	126.25
	[K].VYTDVQQVASSLTHPR.[F]		8	Q14166 [307-322]		0	1800.92	0.927	96.2	103.8	5.07987e+07	5.47705e+07	4.43	76.67
	[R].YIVLLR.[S]		3	Q14166 [473-478]		0	776.503	0.912	95.4	104.6	21195600	2.32441e+07	1.33	63.79
	[-].MEAERGPER.[R]	1xAcetyl [N-Term]	3	Q14166 [1-9]	Q14166 1xAcetyl [N-Term]	1	1116.51	0.901	94.8	105.2	29521922	3.27679e+07	1.75	24.74
	[R].WGEDNHWICKPWNLAR.[S]	1xCarbamidomethyl [C9]	6	Q14166 [410-425]		0	2081.98	0.891	94.2	105.8	45425278	5.0978e+07	5.12	81.77
	[K].LPLDINPVVHPHGHIFK.[V]		6	Q14166 [290-306]		0	1933.08	0.882	93.7	106.3	19687526	2.23308e+07	5.46	70.35
	[R].SSPGQTPEEGAQALAEFAALHGPALR.[A]	1xPhospho [S/T]	10	Q14166 [15-40]		0	2685.27	0.876	93.4	106.6	8.06313e+06	9.19958e+06	6.55	112.34
	[R].AFALNDLDDYEK.[H]		6	Q14166 [499-510]		0	1413.65	0.874	93.3	106.7	34420056	3.93751e+07	2.87	81.54
	[R].MANLMGIEFHGELPSTEAVALVLEEMWK.[F]	1xOxidation [M]	4	Q14166 [145-172]		0	3161.54	0.775	87.3	112.7	1.41374e+06	1.82444e+06	5.45	158.25
	[R].DFAYGETDPLIR.[K]		1	Q14166 [241-252]		0	1396.67	0.768	86.9	113.1	18326346	2.3855e+07	2.85	79.19
	[K].FNQTYQLAHGTAEEK.[M]		7	Q14166 [173-187]		0	1736.82	0.752	85.8	114.2	4.56462e+07	6.07331e+07	4.93	36.51
	[R].RVMQPQILEVNFNPDCER.[A]	1xCarbamidomethyl [C16]	1	Q14166 [597-614]		1	2245.09	0.602	75.1	124.9	1.0153e+06	1.6878e+06	4.92	81.23
	[K].CMLLPWAPTDMLDLSSCTPEPPAEHYQAILEENKEK.[L]	2xCarbamidomethyl [C1; C17]; 1xOxidation [M2]	3	Q14166 [254-289]		1	4229.95	0.507	67.3	132.7	1.27966e+06	2.52336e+06	4.8	116.96
	[K].WDNGPDGRR.[V]		2	Q14166 [589-597]		1	1072.49	0.469	63.8	136.2	190845	406952	1.31	13.72
	[R].VMQPQILEVNFNPDCER.[A]	1xCarbamidomethyl [C15]; 1xOxidation [M2]	1	Q14166 [598-614]		0	2104.98						3.77
P53621	Coatomer subunit alpha OS=Homo sapiens OX=9606 GN=COPA PE=1 SV=2	75	73	263	1224	138.3	7.66	785.41	COPA	0.924	95.9	104.1	6.29301e+08	6.79559e+08	6.29301e+08	6.82528e+08
	Annotated Sequence	Modifications	# PSMs	Positions in Master Proteins	Modifications in Master Proteins	# Missed Cleavages	Theo. MH+ [Da]	Abundance Ratio: (ask) / (minus)	Abundances (Scaled): F4: Sample, ask	Abundances (Scaled): F3: Sample, minus	Abundances (Normalized): F4: Sample, ask	Abundances (Normalized): F3: Sample, minus	XCorr (by Search Engine): Sequest HT	Top Apex RT [min]
	[K].ILSACEKNPTDAYQLNYDMHNPFDICAASYRPIYR.[G]	2xCarbamidomethyl [C5; C26]	1	P53621 [1144-1178]		1	4206.95	5.576	169.6	30.4	911107	163397	6.93	95.23
	[K].RSSGLTAVWVAR.[N]		3	P53621 [412-423]		1	1302.73	1.586	122.7	77.3	3905886	2.4632e+06	3.18	56.16
	[R].RLLELGPKPEVAQQTR.[K]		1	P53621 [1127-1142]		1	1835.05	1.415	117.2	82.8	2.40231e+06	1.69813e+06	2.14	47.04
	[R].EYIVGLSVETERK.[K]		2	P53621 [1059-1071]		1	1522.81	1.37	115.6	84.4	3822783	2.79005e+06	3.01	59.39
	[R].ISPLQFR.[-]		4	P53621 [1218-1224]		0	860.499	1.163	107.5	92.5	20033442	1.72296e+07	1.61	59.11
	[R].GHYNNVSCAVFHPR.[Q]	1xCarbamidomethyl [C8]	5	P53621 [247-260]		0	1657.77	1.131	106.1	93.9	12583631	1.11304e+07	4.57	38.14
	[R].TGVQTFR.[R]		2	P53621 [282-288]		0	808.431	1.126	105.9	94.1	6.71353e+06	5.96344e+06	1.99	23.1
	[K].NPTDAYQLNYDMHNPFDICAASYRPIYR.[G]	1xCarbamidomethyl [C19]	2	P53621 [1151-1178]		0	3405.54	1.107	105.1	94.9	5805631	5.24398e+06	5.55	98.21
	[K].NGVPAVGLK.[L]		5	P53621 [994-1002]		0	854.509	1.106	105	95	4.18655e+06	3.78526e+06	1.61	38.93
	[R].FAVLDR.[M]		2	P53621 [426-431]		0	720.404	1.08	103.8	96.2	19496512	1.80538e+07	1.49	42.51
	[K].GTSPTQIWCNNSQLPVDHILAGSFETAMR.[L]	1xCarbamidomethyl [C9]	4	P53621 [913-941]		0	3230.54	1.078	103.7	96.3	4197582	3.89446e+06	6.08	116.53
	[R].FSLALECGNIEIALEAAK.[A]	1xCarbamidomethyl [C7]	3	P53621 [649-666]		0	1949	1.059	102.9	97.1	1.18784e+06	1.1213e+06	5	115.19
	[R].VTTVTEIGK.[D]		1	P53621 [1203-1211]		0	947.541	1.056	102.7	97.3	2.86785e+06	2.7154e+06	1.65	28.92
	[R].VWDMSK.[R]		2	P53621 [275-280]		0	765.36	1.051	102.5	97.5	12237279	1.16391e+07	1.25	32.73
	[R].LLELGPKPEVAQQTR.[K]		4	P53621 [1128-1142]		0	1678.95	1.048	102.3	97.7	1.80045e+07	1.71837e+07	3.72	53.33
	[R].GITGVDLFGTTDAVVK.[H]		3	P53621 [183-198]		0	1592.85	1.048	102.3	97.7	13609896	1.29923e+07	3.99	92.81
	[R].SILLSVPLLVVDNK.[Q]		5	P53621 [1031-1044]		0	1509.93	1.039	101.9	98.1	7039131	6.77507e+06	3.27	116.38
	[K].LSFLYLITGNLEK.[L]		8	P53621 [703-715]		0	1510.85	1.031	101.5	98.5	7570528	7.34589e+06	3.92	128.77
	[R].MCTLIDKFDEHDGPVR.[G]	1xCarbamidomethyl [C2]	3	P53621 [40-55]		1	1932.89	1.03	101.5	98.5	8.77961e+06	8.52244e+06	2.49	66.32
	[R].VWDISGLRK.[K]		4	P53621 [161-169]		1	1073.61	1.026	101.3	98.7	4.36104e+06	4.25146e+06	2.59	56.98
	[K].AWEVDTCR.[G]	1xCarbamidomethyl [C7]	4	P53621 [239-246]		0	1036.45	1.009	100.4	99.6	13680995	1.35611e+07	2.12	38.59
	[K].LVGQSIIAYLQK.[K]		7	P53621 [620-631]		0	1332.79	1.008	100.4	99.6	1.77099e+07	1.75647e+07	3.28	96.46
	[R].ASNLENSTYDLYTIPK.[D]		4	P53621 [383-398]		0	1828.9	1.002	100.1	99.9	11448945	1.14212e+07	4.7	79.83
	[K].GFFEGTIASK.[G]		1	P53621 [816-825]		0	1056.54	0.997	99.8	100.2	14784322	1.48339e+07	2.03	61.7
	[K].LALINR.[K]		4	P53621 [601-606]		0	699.451	0.995	99.7	100.3	6903404	6.94146e+06	1.42	38.91
	[R].QLDFNSSK.[D]		2	P53621 [343-350]		0	938.458	0.994	99.7	100.3	8573531	8.62248e+06	1.79	27.42
	[K].SLAYLTAATHGLDEEAESLKETFDPEKETIPDIDPNAK.[L]		4	P53621 [756-793]		2	4159.02	0.975	98.7	101.3	5828207	5.97603e+06	7.1	123.28
	[K].YDEVLHMVR.[N]		2	P53621 [608-616]		0	1161.57	0.966	98.2	101.8	12808120	1.32653e+07	2.12	52
	[K].DVAVMQLR.[S]		5	P53621 [351-358]		0	931.503	0.958	97.8	102.2	16172405	1.68836e+07	1.87	55.11
	[K].DMSGHYQNALYLGDVSER.[V]		3	P53621 [728-745]		0	2054.92	0.958	97.8	102.2	5843723	6.10109e+06	4.29	72.5
	[K].GYPEVALHFVK.[D]		4	P53621 [633-643]		0	1259.68	0.957	97.8	102.2	3.76835e+06	3.93777e+06	2.4	73
	[K].QLFLQTYAR.[G]		5	P53621 [957-965]		0	1139.62	0.947	97.3	102.7	9964400	1.05242e+07	2.81	68.58
	[R].TLDLPIYVTR.[V]		6	P53621 [563-572]		0	1190.68	0.944	97.1	102.9	14728176	1.55945e+07	2.01	85.54
	[K].YVIWSADMSHVALLAK.[H]		4	P53621 [493-508]		0	1803.95	0.924	96	104	1.04857e+07	1.13485e+07	3.6	97.49
	[K].YAVTTGDHGIIR.[T]		2	P53621 [551-562]		0	1302.68	0.916	95.6	104.4	17256842	1.88313e+07	3.03	40.51
	[R].LLHDQVGVIQFGPYK.[Q]		4	P53621 [942-956]		0	1713.93	0.912	95.4	104.6	12203078	1.33804e+07	4.84	78.74
	[K].LDALCNIHENIR.[V]	1xCarbamidomethyl [C5]	6	P53621 [518-529]		0	1467.74	0.906	95.1	104.9	16874540	1.8631e+07	3.88	54.81
	[K].QQPLFVSGGDDYK.[I]		3	P53621 [62-74]		0	1453.7	0.904	94.9	105.1	13999512	1.54934e+07	3.06	56.51
	[R].QELILSNSEDK.[S]		3	P53621 [261-271]		0	1275.64	0.903	94.9	105.1	12769003	1.41433e+07	3.37	41.12
	[R].CLFTLLGHLDYIR.[T]	1xCarbamidomethyl [C1]	10	P53621 [85-97]		0	1620.86	0.893	94.4	105.6	1.36849e+07	1.53206e+07	4.35	110.54
	[K].VQVPNCDEIFYAGTGNLLLR.[D]	1xCarbamidomethyl [C6]	6	P53621 [448-467]		0	2279.15	0.884	93.8	106.2	6783493	7.67591e+06	4.59	109.22
	[K].GNNVYCLDR.[E]	1xCarbamidomethyl [C6]	3	P53621 [575-583]		0	1110.5	0.884	93.8	106.2	9928948	1.12358e+07	2.74	36.91
	[R].GVNWAAFHPTMPLIVSGADDR.[Q]		4	P53621 [207-227]		0	2254.11	0.874	93.3	106.7	15195102	1.73941e+07	6.61	103.3
	[R].TTYQALPCLPSMYGYPNR.[N]	1xCarbamidomethyl [C8]	2	P53621 [968-985]		0	2131.99	0.865	92.8	107.2	4.06973e+06	4.70458e+06	3.67	93.02
	[K].CPLSGACYSPEFK.[G]	2xCarbamidomethyl [C1; C7]	5	P53621 [1185-1197]		0	1515.66	0.853	92.1	107.9	6038643	7.08153e+06	4.33	60.78
	[R].SSGLTAVWVAR.[N]		3	P53621 [413-423]		0	1146.63	0.844	91.5	108.5	12429027	1.47344e+07	3.22	70.14
	[R].VWDISGLR.[K]		5	P53621 [161-168]		0	945.515	0.843	91.5	108.5	14022894	1.66283e+07	1.56	73.76
	[K].SGAWDESGVFIYTTSNHIK.[Y]		5	P53621 [532-550]		0	2112	0.838	91.2	108.8	11469245	1.36929e+07	4.64	85.69
	[K].QEIAEAQQLITICR.[E]	1xCarbamidomethyl [C13]	2	P53621 [1045-1058]		0	1672.87	0.833	90.9	109.1	4905476	5.88956e+06	4.34	78.4
	[K].LGEVALLQGNHQIVEMCYQR.[T]	1xCarbamidomethyl [C17]	3	P53621 [677-696]		0	2358.17	0.833	90.9	109.1	5648716	6.78363e+06	5.37	84.49
	[K].NLSPGAVESDVR.[G]		5	P53621 [171-182]		0	1243.63	0.825	90.4	109.6	17765166	2.15227e+07	3.15	48.37
	[R].FWVLAAHPNLNLFAAGHDGGMIVFK.[L]		4	P53621 [294-318]		0	2725.41	0.824	90.3	109.7	3.02899e+06	3.67781e+06	4.4	119.61
	[K].RPWILTSLHNGVIQLWDYR.[M]		3	P53621 [21-39]		0	2367.27	0.809	89.5	110.5	2433602	3.00632e+06	5.04	115.66
	[K].LNDLIQR.[L]		4	P53621 [1003-1009]		0	871.5	0.803	89.1	110.9	9438760	1.17504e+07	1.65	36.61
	[R].VTTVTEIGKDVIGLR.[I]		2	P53621 [1203-1217]		1	1600.93	0.803	89.1	110.9	1.3628e+06	1.69705e+06	2.46	83.06
	[R].EYIVGLSVETER.[K]		1	P53621 [1059-1070]		0	1394.72	0.801	88.9	111.1	1.30407e+06	1.62839e+06	1.6	72.09
	[R].TTFFHHEYPWILSASDDQTIR.[V]		6	P53621 [98-118]		0	2564.22	0.801	88.9	111.1	2.00407e+07	2.50277e+07	5.6	89.78
	[R].VLTIDPTEFK.[F]		3	P53621 [589-598]		0	1162.64	0.798	88.8	111.2	18802060	2.3567e+07	2.21	77.27
	[R].TALNLFFK.[L]		4	P53621 [1107-1114]		0	953.545	0.789	88.2	111.8	10575843	1.34035e+07	2.06	89.32
	[K].LLQPPAPIMPLDTNWPLLTVSK.[G]		10	P53621 [794-815]		0	2444.36	0.788	88.2	111.8	1.6835e+06	2.13582e+06	5.63	134.27
	[K].FDEHDGPVR.[G]		5	P53621 [47-55]		0	1071.49	0.768	86.9	113.1	1.30284e+07	1.69654e+07	2.16	21.18
	[K].GLSFHPK.[R]		3	P53621 [14-20]		0	785.43	0.763	86.6	113.4	4.01713e+06	5.26197e+06	1.47	23.94
	[K].HAIVICNR.[K]	1xCarbamidomethyl [C6]	4	P53621 [509-516]		0	982.525	0.741	85.2	114.8	5.80444e+06	7.8288e+06	2.54	18.97
	[R].MHSLLIK.[N]		2	P53621 [432-438]		0	841.496	0.736	84.8	115.2	3207153	4.36033e+06	2.3	34.13
	[R].DADSITLFDVQQK.[R]		3	P53621 [468-480]		0	1479.73	0.727	84.2	115.8	8944504	1.23008e+07	3.36	81.76
	[R].ERPAYAVHGNMLHYVK.[D]		6	P53621 [322-337]		0	1884.95	0.724	84	116	9.93151e+06	1.37154e+07	3.61	45.79
	[R].MCTLIDK.[F]	1xCarbamidomethyl [C2]	3	P53621 [40-46]		0	880.427	0.715	83.4	116.6	8.23612e+06	1.15193e+07	1.77	35.15
	[K].FPVFNMSYNPAENAVLLCTR.[A]	1xCarbamidomethyl [C18]	3	P53621 [363-382]		0	2343.13						5.59
	[R].ICEMAAYFTHSNLQPVHMILVLR.[T]	1xCarbamidomethyl [C2]	2	P53621 [1084-1106]		0	2743.39						5.93
	[K].KVQVPNCDEIFYAGTGNLLLR.[D]	1xCarbamidomethyl [C7]	2	P53621 [447-467]		1	2407.24						3.5
	[R].LQLCYQLTTVGK.[F]	1xCarbamidomethyl [C4]	1	P53621 [1010-1021]		0	1423.76						3.02
	[R].SILLSVPLLVVDNKQEIAEAQQLITICR.[E]	1xCarbamidomethyl [C27]	1	P53621 [1031-1058]		1	3163.78						3.21
	[K].GQEEGGGWDVEEDLELPPELDISPGAAGGAEDGFFVPPTK.[G]		1	P53621 [873-912]		0	4111.89						3.05
P13010	X-ray repair cross-complementing protein 5 OS=Homo sapiens OX=9606 GN=XRCC5 PE=1 SV=3	75	44	260	732	82.7	5.81	901.25	XRCC5	1.021	100.8	99.2	6.40032e+08	6.27931e+08	6.40426e+08	6.30523e+08
	Annotated Sequence	Modifications	# PSMs	Positions in Master Proteins	Modifications in Master Proteins	# Missed Cleavages	Theo. MH+ [Da]	Abundance Ratio: (ask) / (minus)	Abundances (Scaled): F4: Sample, ask	Abundances (Scaled): F3: Sample, minus	Abundances (Normalized): F4: Sample, ask	Abundances (Normalized): F3: Sample, minus	XCorr (by Search Engine): Sequest HT	Top Apex RT [min]
	[K].RANPQVGVAFPHIK.[H]		4	P13010 [400-413]		1	1533.86	2.106	135.6	64.4	2.88239e+06	1.36898e+06	3.68	52.46
	[K].IQPGSQQADFLDALIVSMDVIQHETIGKK.[F]		7	P13010 [98-126]		1	3181.66	1.754	127.4	72.6	7.06334e+06	4.02677e+06	8.22	148.27
	[R].QVFAENKDEIALVLFGTDGTDNPLSGGDQYQNITVHR.[H]		1	P13010 [45-81]		1	4061.98	1.673	125.2	74.8	1.04189e+06	622877	3.85	112.57
	[K].MVMISLEGEDGLDEIYSFSESLRK.[L]		1	P13010 [210-233]		1	2748.31	1.435	117.9	82.1	829896	578315	4.31	131.62
	[K].TWTVVDAK.[T]		4	P13010 [275-282]		0	919.488	1.274	112	88	25780164	2.02402e+07	1.79	45.02
	[K].YAPTEAQLNAVDALIDSMSLAK.[K]		12	P13010 [444-465]		0	2321.17	1.249	111.1	88.9	12588704	1.00753e+07	5.43	137.13
	[K].CDISLQFFLPFSLGK.[E]	1xCarbamidomethyl [C1]	6	P13010 [157-171]		0	1771.91	1.231	110.4	89.6	2.1985e+07	1.78532e+07	3.56	140.03
	[R].LFQCLLHR.[A]	1xCarbamidomethyl [C4]	4	P13010 [490-497]		0	1086.59	1.217	109.8	90.2	32377772	2.66087e+07	2.09	60.68
	[R].LGGHGPSFPLK.[G]		12	P13010 [185-195]		0	1109.61	1.196	108.9	91.1	37766861	3.15702e+07	3.23	44.85
	[K].ETVYCLNDDDETEVLKEDIIQGFR.[Y]	1xCarbamidomethyl [C5]	7	P13010 [292-315]		1	2901.35	1.191	108.7	91.3	27612508	2.31844e+07	6.49	109.91
	[K].SQLDIIIHSLKK.[C]		4	P13010 [145-156]		1	1394.84	1.182	108.3	91.7	12844172	1.08685e+07	3.41	76.91
	[K].IQPGSQQADFLDALIVSMDVIQHETIGK.[K]		5	P13010 [98-125]		0	3053.56	1.167	107.7	92.3	25532737	2.18756e+07	6.38	158.72
	[K].TEQGGAHFSVSSLAEGSVTSVGSVNPAENFR.[V]		4	P13010 [569-599]		0	3121.48	1.146	106.8	93.2	8723266	7.61164e+06	7.44	92.91
	[K].DEIALVLFGTDGTDNPLSGGDQYQNITVHR.[H]		4	P13010 [52-81]		0	3245.57	1.127	106	94	7.13239e+06	6.32619e+06	7.71	115.87
	[RK].FNNFIK.[AN]		14	P13010 [655-660]; Q13617 [490-495]		0	782.42	1.105	105	95	36515202	3.30499e+07	2.01	48.54
	[R].HIEIFTDLSSR.[F]		2	P13010 [131-141]		0	1317.68	1.097	104.6	95.4	10658127	9.71608e+06	2.85	67.86
	[R].YGSDIVPFSK.[V]		4	P13010 [316-325]		0	1112.56	1.083	104	96	31339668	2.89296e+07	3.33	62.35
	[K].RHIEIFTDLSSR.[F]		6	P13010 [130-141]		1	1473.78	1.082	103.9	96.1	16229365	1.50056e+07	3.59	55.61
	[K].KDQVTAQEIFQDNHEDGPTAK.[K]		8	P13010 [545-565]		1	2371.12	1.074	103.6	96.4	2.77435e+07	2.58206e+07	4.95	50.66
	[K].TLFPLIEAK.[K]		4	P13010 [535-543]		0	1031.61	1.057	102.8	97.2	33223290	3.14201e+07	1.86	87.26
[truncated: 39,663 more rows]
